# Supplementary material for: Leveraging human genetic variation to therapeutically target hundreds of genes with dominant & dispensable disease alleles
Source: medRxiv. 2026 Mar 27:2026.03.26.26349431. Preprint. [Version 1] doi: 10.64898/2026.03.26.26349431 (PMC13042096; doi:10.64898/2026.03.26.26349431)
Supplement: Supplement 2 [file media-2.xlsx]

## Sheet: Data
hgnc_symbol	Gene_Group	GENE ID (HGNC)	DISEASE LABEL	DISEASE ID (MONDO)	MOI	CLASSIFICATION	dominant_mutation_count	HPO_terms	HI Score	%HI	pLI	LOEUF	ensg	chrom	obs_lof	exp_lof	s_het	s_het_lower_95	s_het_upper_95	exon_disr_targetable	num_exon_disr_vars	epi_sil_targetable	num_epi_sil_vars	ss_disr_targetable	num_ss_disr_vars	excision_targetable	num_excision_vars	num_excision_pairs	num_hets_preCas_all_strats	prop_hets_preCas_all_strats	num_hets_preCas_exon_disr	prop_hets_preCas_exon_disr	num_hets_preCas_epi_sil	prop_hets_preCas_epi_sil	num_hets_preCas_ss_disr	prop_hets_preCas_ss_disr	num_hets_preCas_excision	prop_hets_preCas_excision	exon_disr_spcas9_targetable	epi_sil_spcas9_targetable	ss_disr_spcas9_targetable	excision_spcas9_targetable	num_hets_all_strats	prop_1KG_hets_all_strats	num_hets_exon_disr	prop_1KG_hets_exon_disr	num_hets_epi_sil	prop_1KG_hets_epi_sil	num_hets_ss_disr
AARS1	Group 2	HGNC:20	Charcot-Marie-Tooth disease axonal type 2N	MONDO:0013212	AD	Definitive	10	{'Abnormality of the eye', 'Abnormality of the respiratory system', 'Abnormality of limbs', 'Abnormality of the musculoskeletal system', 'Abnormality of the nervous system', 'Abnormality of the ear'}	NoEvidence	24.74	0	0.77	ENSG00000090861	chr16	22	50.91	0.0224592	0.0134817	0.0327156	1	1	1	1	1	1	1	26	295	1817	0.713108	1231	0.483124	1188	0.466248	497	0.195055	1798	0.705651	1	1	1	1	1681	0.659733	1231	0.483124	1188	0.466248	497
ABCB6	Group 2	HGNC:47	dyschromatosis universalis hereditaria 3	MONDO:0014169	AD	Moderate	8	{'Abnormality of the eye', 'Abnormality of the musculoskeletal system', 'Abnormality of metabolism/homeostasis', 'Abnormality of blood and blood-forming tissues', 'Abnormality of the integument', 'Abnormality of the nervous system'}			2e-25	NoneReported	ENSG00000115657	chr2	35	47.481	0.00083437	0.00012047	0.00245616	0	0	0	0	0	0	0	0	0	0	0	0	0	0	0	0	0	0	0	0	0	0	0	0	0	0	0	0	0	0
ABCC6	Group 2	HGNC:57	inherited pseudoxanthoma elasticum	MONDO:0100091	SD	Definitive	74	{'Abnormality of the eye', 'Abnormality of head or neck', 'Abnormality of the musculoskeletal system', 'Abnormality of metabolism/homeostasis', 'Abnormality of blood and blood-forming tissues', 'Abnormality of the cardiovascular system', 'Abnormality of the integument', 'Abnormality of the nervous system', 'Abnormality of the digestive system'}			1.24e-33	NoneReported	ENSG00000091262	chr16	60	72.492	0.00068098	0.00010332	0.00193165	0	0	0	0	0	0	1	173	342	1078	0.423077	0	0	0	0	0	0	1078	0.423077	0	0	0	1	701	0.275118	0	0	0	0	0
ABCC8	Group 2	HGNC:59	monogenic diabetes	MONDO:0015967	SD	Definitive	272	{'Abnormality of the eye', 'Abnormality of the endocrine system', 'Abnormality of the genitourinary system', 'Abnormality of the musculoskeletal system', 'Abnormality of metabolism/homeostasis', 'Growth abnormality', 'Abnormality of blood and blood-forming tissues', 'Abnormality of the cardiovascular system', 'Abnormality of the digestive system', 'Abnormality of the nervous system', 'Abnormality…	AutosomalRecessive	1.79	0	0.83	ENSG00000006071	chr11	51	84.216	0.0088933	0.00398132	0.0148071	1	1	0	0	1	1	1	333	21223	2096	0.822606	919	0.360675	0	0	919	0.360675	2096	0.822606	1	0	1	1	2055	0.806515	919	0.360675	0	0	919
ABCC8	Group 2	HGNC:59	pulmonary arterial hypertension	MONDO:0015924	AD	Moderate	272	{'Abnormality of the eye', 'Abnormality of the endocrine system', 'Abnormality of the genitourinary system', 'Abnormality of the musculoskeletal system', 'Abnormality of metabolism/homeostasis', 'Growth abnormality', 'Abnormality of blood and blood-forming tissues', 'Abnormality of the cardiovascular system', 'Abnormality of the digestive system', 'Abnormality of the nervous system', 'Abnormality…	AutosomalRecessive	1.79	0	0.83	ENSG00000006071	chr11	51	84.216	0.0088933	0.00398132	0.0148071	1	1	0	0	1	1	1	333	21223	2096	0.822606	919	0.360675	0	0	919	0.360675	2096	0.822606	1	0	1	1	2055	0.806515	919	0.360675	0	0	919
ABCC9	Group 2	HGNC:60	hypertrichotic osteochondrodysplasia Cantu type	MONDO:0009406	AD	Definitive	63	{'Abnormality of head or neck', 'Abnormality of limbs', 'Abnormality of the musculoskeletal system', 'Abnormality of metabolism/homeostasis', 'Growth abnormality', 'Abnormality of the cardiovascular system', 'Abnormality of the integument', 'Abnormality of the nervous system', 'Abnormality of the digestive system'}			7.13e-06	NoneReported	ENSG00000069431	chr12	30	84.399	0.0206366	0.0142866	0.0290157	0	0	0	0	0	0	1	202	7392	2265	0.888933	0	0	0	0	0	0	2265	0.888933	0	0	0	1	2102	0.824961	0	0	0	0	0
ACAN	Group 1	HGNC:319	ACAN-related short stature spectrum	MONDO:1060149	AD	Definitive	55	{'Abnormality of head or neck', 'Abnormality of limbs', 'Abnormality of the musculoskeletal system', 'Growth abnormality', 'Abnormality of the nervous system', 'Neoplasm'}			1	NoneReported	ENSG00000157766	chr15	7	71.734	0.104639	0.0571131	0.176104	0	0	0	0	0	0	1	200	975	1356	0.532182	0	0	0	0	0	0	1356	0.532182	0	0	0	1	1355	0.53179	0	0	0	0	0
ACD	Group 2	HGNC:25070	ACD-related short telomere syndrome	MONDO:0100569	SD	Definitive	4	{'Abnormality of head or neck', 'Abnormal cellular phenotype', 'Abnormality of the musculoskeletal system', 'Growth abnormality', 'Abnormality of blood and blood-forming tissues', 'Abnormality of the integument', 'Abnormality of the nervous system', 'Abnormality of the digestive system'}	NoEvidence	81.12	0	0.92	ENSG00000102977	chr16	21	25.476	0.0019186	0.00024194	0.00554375	0	0	1	1	1	1	1	4	5	1262	0.49529	0	0	441	0.173077	809	0.317504	421	0.165228	0	1	1	1	1262	0.49529	0	0	441	0.173077	809
ACO2	Group 2	HGNC:118	mitochondrial disease	MONDO:0044970	AD	Strong	4	{'Abnormality of the eye'}			0.98113	NoneReported	ENSG00000100412	chr22	9	37.658	0.0565302	0.0343556	0.0865114	1	2	0	0	1	2	1	43	708	1924	0.755102	1477	0.57967	0	0	1477	0.57967	1924	0.755102	1	0	1	1	1803	0.707614	1477	0.57967	0	0	1477
ACO2	Group 2	HGNC:118	optic atrophy 9	MONDO:0014571	SD	Definitive	4	{'Abnormality of the eye'}			0.98113	NoneReported	ENSG00000100412	chr22	9	37.658	0.0565302	0.0343556	0.0865114	1	2	0	0	1	2	1	43	708	1924	0.755102	1477	0.57967	0	0	1477	0.57967	1924	0.755102	1	0	1	1	1803	0.707614	1477	0.57967	0	0	1477
ACOX1	Group 2	HGNC:119	Mitchell syndrome	MONDO:0030073	AD	Strong	28	{'Abnormality of the respiratory system', 'Abnormality of limbs', 'Abnormality of the musculoskeletal system', 'Abnormality of the nervous system', 'Abnormality of the digestive system'}	AutosomalRecessive	38.86	0	0.67	ENSG00000161533	chr17	9	33.976	0.041858	0.0282776	0.0588424	0	0	0	0	0	0	1	57	567	1424	0.55887	0	0	0	0	0	0	1424	0.55887	0	0	0	1	1349	0.529435	0	0	0	0	0
ACTA1	Group 2	HGNC:129	alpha-actinopathy	MONDO:0100084	AD	Definitive	177	{'Abnormality of the respiratory system', 'Abnormality of head or neck', 'Abnormal cellular phenotype', 'Abnormality of limbs', 'Abnormality of the musculoskeletal system', 'Abnormality of metabolism/homeostasis', 'Abnormality of prenatal development or birth', 'Growth abnormality', 'Abnormality of blood and blood-forming tissues', 'Abnormality of the cardiovascular system', 'Abnormality of the n…			3.1e-06	NoneReported	ENSG00000143632	chr1	11	14.889	0.00877564	0.00082828	0.0220013	1	2	1	4	1	3	1	145	2471	2154	0.845369	1153	0.452512	1665	0.653454	969	0.380298	2154	0.845369	1	1	1	1	1887	0.740581	1153	0.452512	1665	0.653454	969
ACTA2	Group 1	HGNC:130	multisystemic smooth muscle dysfunction syndrome	MONDO:0013452	AD	Definitive	25	{'Abnormality of the eye', 'Abnormality of the respiratory system', 'Abnormality of the genitourinary system', 'Abnormality of the cardiovascular system', 'Abnormality of the integument', 'Abnormality of the nervous system', 'Abnormality of the digestive system'}	LittleEvidence	2.61	0.99	0.47	ENSG00000107796	chr10	2	17.293	0.131379	0.0418965	0.301705	0	0	0	0	1	1	0	0	0	674	0.264521	0	0	0	0	674	0.264521	0	0	0	0	1	0	674	0.264521	0	0	0	0	674
ACTB	Group 1	HGNC:132	Baraitser-Winter cerebrofrontofacial syndrome	MONDO:0017579	AD	Definitive	67	{'Abnormality of the eye', 'Abnormality of head or neck', 'Abnormality of the genitourinary system', 'Abnormality of limbs', 'Abnormality of the musculoskeletal system', 'Abnormality of prenatal development or birth', 'Growth abnormality', 'Abnormality of blood and blood-forming tissues', 'Abnormality of the cardiovascular system', 'Abnormality of the digestive system', 'Abnormality of the voice'…	NoEvidence	1.03	1	0.19	ENSG00000075624	chr7	0	12.858	0.271724	0.00346986	0.890431	0	0	0	0	0	0	1	184	3296	1851	0.726452	0	0	0	0	0	0	1851	0.726452	0	0	0	1	1809	0.709969	0	0	0	0	0
ACTB	Group 1	HGNC:132	ACTB-associated syndromic thrombocytopenia	MONDO:0100433	AD	Moderate	67	{'Abnormality of the eye', 'Abnormality of head or neck', 'Abnormality of the genitourinary system', 'Abnormality of limbs', 'Abnormality of the musculoskeletal system', 'Abnormality of prenatal development or birth', 'Growth abnormality', 'Abnormality of blood and blood-forming tissues', 'Abnormality of the cardiovascular system', 'Abnormality of the digestive system', 'Abnormality of the voice'…	NoEvidence	1.03	1	0.19	ENSG00000075624	chr7	0	12.858	0.271724	0.00346986	0.890431	0	0	0	0	0	0	1	184	3296	1851	0.726452	0	0	0	0	0	0	1851	0.726452	0	0	0	1	1809	0.709969	0	0	0	0	0
ACTC1	Group 2	HGNC:143	hypertrophic cardiomyopathy	MONDO:0005045	AD	Definitive	0	{'Abnormality of the respiratory system', 'Abnormal cellular phenotype', 'Abnormality of the cardiovascular system', 'Constitutional symptom', 'Abnormality of the nervous system'}	LittleEvidence	9.59	0.97	0.51	ENSG00000159251	chr15	2	13.125	0.0924354	0.0357071	0.186266	0	0	1	1	0	0	1	243	15278	2495	0.979199	0	0	864	0.339089	0	0	2492	0.978022	0	1	0	1	2492	0.978022	0	0	864	0.339089	0
ACTC1	Group 2	HGNC:143	dilated cardiomyopathy	MONDO:0005021	AD	Moderate	0	{'Abnormality of the respiratory system', 'Abnormal cellular phenotype', 'Abnormality of the cardiovascular system', 'Constitutional symptom', 'Abnormality of the nervous system'}	LittleEvidence	9.59	0.97	0.51	ENSG00000159251	chr15	2	13.125	0.0924354	0.0357071	0.186266	0	0	1	1	0	0	1	243	15278	2495	0.979199	0	0	864	0.339089	0	0	2492	0.978022	0	1	0	1	2492	0.978022	0	0	864	0.339089	0
ACTG1	Group 1	HGNC:144	Baraitser-winter syndrome 2	MONDO:0013812	AD	Definitive	41	{'Abnormality of the eye', 'Abnormality of head or neck', 'Abnormality of the musculoskeletal system', 'Growth abnormality', 'Abnormality of the cardiovascular system', 'Abnormality of the integument', 'Abnormality of the nervous system', 'Abnormality of the ear'}			0.45871	NoneReported	ENSG00000184009	chr17	6	13.806	0.149628	0.0129891	0.470265	1	3	1	5	1	1	1	174	6349	2048	0.803768	1411	0.553768	1773	0.69584	919	0.360675	2028	0.795918	1	1	1	1	2028	0.795918	1411	0.553768	1773	0.69584	919
ACTG1	Group 1	HGNC:144	nonsyndromic genetic hearing loss	MONDO:0019497	AD	Definitive	41	{'Abnormality of the eye', 'Abnormality of head or neck', 'Abnormality of the musculoskeletal system', 'Growth abnormality', 'Abnormality of the cardiovascular system', 'Abnormality of the integument', 'Abnormality of the nervous system', 'Abnormality of the ear'}			0.45871	NoneReported	ENSG00000184009	chr17	6	13.806	0.149628	0.0129891	0.470265	1	3	1	5	1	1	1	174	6349	2048	0.803768	1411	0.553768	1773	0.69584	919	0.360675	2028	0.795918	1	1	1	1	2028	0.795918	1411	0.553768	1773	0.69584	919
ACTL6A	Group 1	HGNC:24124	ACTL6A-related BAFopathy	MONDO:0700121	AD	Moderate	0	{'Abnormality of head or neck', 'Abnormality of the musculoskeletal system', 'Abnormality of the integument', 'Abnormality of the nervous system', 'Abnormality of the immune system'}			1	NoneReported	ENSG00000136518	chr3	2	25.6	0.183249	0.0603841	0.412458	0	0	0	0	0	0	1	123	2494	2013	0.790031	0	0	0	0	0	0	2013	0.790031	0	0	0	1	1546	0.60675	0	0	0	0	0
ACTN1	Group 1	HGNC:163	platelet-type bleeding disorder 15	MONDO:0014078	AD	Definitive	15	{'Abnormality of head or neck', 'Abnormality of blood and blood-forming tissues'}			1	NoneReported	ENSG00000072110	chr14	6	55.641	0.120091	0.0701583	0.189401	1	1	0	0	1	1	1	480	83329	2501	0.981554	808	0.317111	0	0	947	0.371664	2501	0.981554	1	0	1	1	2493	0.978414	808	0.317111	0	0	947
ACTN2	Group 2	HGNC:164	ACTN2-related cardiac and skeletal myopathy	MONDO:0700349	AD	Definitive	13	{'Abnormality of the eye', 'Abnormality of the respiratory system', 'Abnormality of head or neck', 'Abnormal cellular phenotype', 'Abnormality of limbs', 'Abnormality of the musculoskeletal system', 'Abnormality of metabolism/homeostasis', 'Abnormality of the cardiovascular system', 'Abnormality of the nervous system', 'Abnormality of the digestive system'}			0.99996	NoneReported	ENSG00000077522	chr1	6	49.552	0.0638223	0.0341332	0.106523	0	0	0	0	0	0	1	573	74000	2511	0.985479	0	0	0	0	0	0	2511	0.985479	0	0	0	1	2427	0.952512	0	0	0	0	0
ACVR1	Group 2	HGNC:171	fibrodysplasia ossificans progressiva	MONDO:0007606	AD	Definitive	9	{'Abnormality of the respiratory system', 'Abnormality of head or neck', 'Abnormality of limbs', 'Abnormality of the musculoskeletal system', 'Abnormality of metabolism/homeostasis', 'Abnormality of the integument', 'Abnormality of the nervous system', 'Abnormality of the ear', 'Neoplasm'}			2.41e-08	NoneReported	ENSG00000115170	chr2	6	26.058	0.0863938	0.0506604	0.135238	1	1	0	0	0	0	1	130	6787	2234	0.876766	729	0.286107	0	0	0	0	2234	0.876766	1	0	0	1	2047	0.803375	729	0.286107	0	0	0
ADAR	Group 2	HGNC:225	ADAR-related type 1 interferonopathy	MONDO:0700261	AD	Definitive	53	{'Abnormality of the integument'}			0.99972	NoneReported	ENSG00000160710	chr1	13	49.214	0.0663931	0.0416446	0.0989072	1	1	1	1	1	1	1	175	10998	2423	0.950942	1057	0.414835	627	0.246075	1057	0.414835	2423	0.950942	1	1	1	1	2279	0.894427	1057	0.414835	627	0.246075	1057
ADCY5	Group 2	HGNC:236	dyskinesia with orofacial involvement	MONDO:0031115	SD	Definitive	20	{'Abnormality of head or neck', 'Abnormality of limbs', 'Abnormality of the musculoskeletal system', 'Abnormality of the cardiovascular system', 'Abnormality of the nervous system'}			1	NoneReported	ENSG00000173175	chr3	7	51.765	0.0930181	0.0618144	0.13263	0	0	0	0	0	0	1	396	45481	2523	0.990188	0	0	0	0	0	0	2523	0.990188	0	0	0	1	2437	0.956436	0	0	0	0	0
AFG3L2	Group 2	HGNC:315	optic atrophy 12	MONDO:0033549	SD	Definitive	26	{'Abnormality of the eye', 'Abnormality of head or neck', 'Abnormal cellular phenotype', 'Abnormality of limbs', 'Abnormality of the musculoskeletal system', 'Abnormality of metabolism/homeostasis', 'Abnormality of the nervous system', 'Abnormality of the ear'}			1.02e-08	NoneReported	ENSG00000141385	chr18	21	43.172	0.0329488	0.0203441	0.0513899	1	3	1	4	1	2	1	102	3488	2102	0.824961	1358	0.532967	1300	0.510204	1092	0.428571	2096	0.822606	1	1	0	1	1899	0.74529	1301	0.510597	1300	0.510204	0
AGO2	Group 1	HGNC:3263	Lessel-Kreienkamp syndrome	MONDO:0030897	AD	Definitive	8	{'Abnormality of the eye', 'Abnormality of the respiratory system', 'Abnormality of head or neck', 'Abnormality of limbs', 'Abnormality of the musculoskeletal system', 'Abnormality of the cardiovascular system', 'Abnormality of the nervous system', 'Abnormality of the ear', 'Abnormality of the digestive system'}			1	NoneReported	ENSG00000123908	chr8	1	44.941	0.390195	0.159215	0.705607	1	4	1	1	0	0	1	291	34800	2529	0.992543	1760	0.690738	1229	0.482339	0	0	2528	0.992151	1	1	0	1	2508	0.984301	1760	0.690738	1229	0.482339	0
AICDA	Group 2	HGNC:13203	hyper-IgM syndrome type 2	MONDO:0011528	AD	Definitive	0	{'Abnormality of the respiratory system', 'Abnormal cellular phenotype', 'Abnormality of metabolism/homeostasis', 'Abnormality of blood and blood-forming tissues', 'Abnormality of the cardiovascular system', 'Abnormality of the digestive system', 'Abnormality of the immune system'}	AutosomalRecessive	24.45	0	1.15	ENSG00000111732	chr12	9	11.797	0.00522198	0.00096173	0.0133263	1	1	0	0	0	0	1	152	5634	2506	0.983516	1153	0.452512	0	0	0	0	2506	0.983516	1	0	0	1	2434	0.955259	1153	0.452512	0	0	0
AKT3	Group 1	HGNC:393	overgrowth syndrome and/or cerebral malformations due to abnormalities in MTOR pathway genes	MONDO:0100283	AD	Definitive	11	{'Abnormality of head or neck', 'Abnormality of limbs', 'Abnormality of the musculoskeletal system', 'Abnormality of the cardiovascular system', 'Abnormality of the integument', 'Abnormality of the nervous system'}	LittleEvidence	2.71	0.99	0.48	ENSG00000117020	chr1	1	26.723	0.297607	0.134473	0.518399	0	0	0	0	0	0	1	363	54400	2523	0.990188	0	0	0	0	0	0	2523	0.990188	0	0	0	1	2175	0.853611	0	0	0	0	0
ALB	Group 2	HGNC:399	hyperthyroxinemia, familial dysalbuminemic	MONDO:0014448	AD	Moderate	2	{'Abnormality of the endocrine system'}			0.1093	NoneReported	ENSG00000163631	chr4	7	33.993	0.0392545	0.0184401	0.0667254	0	0	0	0	0	0	1	78	1475	1882	0.738619	0	0	0	0	0	0	1882	0.738619	0	0	0	1	1875	0.735871	0	0	0	0	0
ALDH18A1	Group 2	HGNC:9722	P5CS deficiency	MONDO:0100126	SD	Definitive	31	{'Abnormality of the eye', 'Abnormality of head or neck', 'Abnormality of the genitourinary system', 'Abnormality of limbs', 'Abnormality of the musculoskeletal system', 'Growth abnormality', 'Abnormality of the cardiovascular system', 'Constitutional symptom', 'Abnormality of the integument', 'Abnormality of the nervous system', 'Abnormality of the ear', 'Abnormality of the digestive system'}			0.00013089	NoneReported	ENSG00000059573	chr10	13	39.848	0.0321054	0.0203695	0.0464955	0	0	1	1	0	0	1	240	20567	2079	0.815934	0	0	791	0.31044	0	0	2079	0.815934	0	1	0	1	2024	0.794349	0	0	791	0.31044	0
ALG5	Group 2	HGNC:20266	autosomal dominant polycystic kidney disease	MONDO:0004691	AD	Moderate	8	{'Abnormality of the cardiovascular system', 'Abnormality of the genitourinary system'}			0.015945	NoneReported	ENSG00000120697	chr13	5	23.206	0.0292947	0.00956643	0.055398	0	0	0	0	0	0	1	83	510	1475	0.578885	0	0	0	0	0	0	1475	0.578885	0	0	0	1	1342	0.526688	0	0	0	0	0
ALG8	Group 2	HGNC:23161	autosomal dominant polycystic kidney disease	MONDO:0004691	AD	Definitive	41	{'Abnormality of the genitourinary system', 'Abnormality of the digestive system'}			1.87e-10	NoneReported	ENSG00000159063	chr11	18	32.148	0.0033308	0.00081294	0.0076891	0	0	0	0	0	0	1	305	19325	1987	0.779827	0	0	0	0	0	0	1987	0.779827	0	0	0	1	1965	0.771193	0	0	0	0	0
ALG9	Group 2	HGNC:15672	ALG9-associated autosomal dominant polycystic kidney disease	MONDO:0700000	AD	Definitive	6	{'Abnormality of the genitourinary system', 'Abnormality of metabolism/homeostasis', 'Abnormality of the cardiovascular system', 'Abnormality of the digestive system', 'Abnormality of the nervous system', 'Abnormality of the immune system'}			1.4e-12	NoneReported	ENSG00000086848	chr11	10	25.987	0.0131344	0.00595443	0.0230653	0	0	0	0	0	0	0	0	0	0	0	0	0	0	0	0	0	0	0	0	0	0	0	0	0	0	0	0	0	0
ALK	Group 2	HGNC:427	neuroblastoma, susceptibility to, 3	MONDO:0013083	AD	Definitive	2	{'Abnormality of the musculoskeletal system', 'Abnormality of metabolism/homeostasis', 'Growth abnormality', 'Abnormality of blood and blood-forming tissues', 'Abnormality of the cardiovascular system', 'Constitutional symptom', 'Abnormality of the nervous system', 'Abnormality of the digestive system'}	NoEvidence	4.47	0	0.56	ENSG00000171094	chr2	25	77.979	0.0239316	0.013553	0.0369205	1	1	0	0	1	2	1	1710	111800	2362	0.927002	1011	0.396782	0	0	1377	0.540424	2358	0.925432	1	0	1	1	1939	0.760989	1011	0.396782	0	0	1377
ALPK3	Group 2	HGNC:17574	hypertrophic cardiomyopathy	MONDO:0005045	AD	Strong	7	{'Abnormality of the cardiovascular system', 'Abnormality of the musculoskeletal system'}			2.28e-26	NoneReported	ENSG00000136383	chr15	48	67.03	0.00420764	0.00053735	0.0102727	1	1	1	2	1	1	1	113	5228	2291	0.899137	581	0.228022	801	0.314364	947	0.371664	2291	0.899137	1	1	1	1	2261	0.887363	581	0.228022	801	0.314364	947
ALPL	Group 2	HGNC:438	ALPL-related autosomal dominant hypophosphatasia	MONDO:0100608	AD	Definitive	194	{'Abnormality of the genitourinary system', 'Abnormality of limbs', 'Abnormality of the musculoskeletal system', 'Abnormality of metabolism/homeostasis', 'Abnormality of head or neck'}			1.71e-11	NoneReported	ENSG00000162551	chr1	10	24.475	0.0110991	0.00353887	0.0216622	1	2	1	2	1	4	1	161	5830	2343	0.919545	953	0.374019	878	0.344584	962	0.377551	2286	0.897174	1	1	1	1	2248	0.882261	953	0.374019	878	0.344584	962
ANK1	Group 1	HGNC:492	hereditary spherocytosis	MONDO:0019350	AD	Definitive	277	{'Abnormality of metabolism/homeostasis', 'Abnormality of blood and blood-forming tissues', 'Abnormality of the cardiovascular system', 'Abnormality of the digestive system', 'Abnormality of the integument', 'Abnormality of the immune system'}			1	NoneReported	ENSG00000029534	chr8	9	92.786	0.120175	0.0796419	0.172512	0	0	0	0	0	0	1	511	15150	2416	0.948195	0	0	0	0	0	0	2416	0.948195	0	0	0	1	2118	0.83124	0	0	0	0	0
ANKRD26	Group 2	HGNC:29186	thrombocytopenia 2	MONDO:0008555	AD	Definitive	9	{'Abnormality of the cardiovascular system', 'Abnormality of the immune system', 'Abnormality of the integument', 'Abnormality of blood and blood-forming tissues'}	NoEvidence	88.32	0	0.73	ENSG00000107890	chr10	53	90.892	0.00242826	0.00046709	0.00635389	0	0	0	0	0	0	1	557	81916	2412	0.946625	0	0	0	0	0	0	2412	0.946625	0	0	0	1	2062	0.809262	0	0	0	0	0
ANO5	Group 2	HGNC:27337	gnathodiaphyseal dysplasia	MONDO:0008151	AD	Definitive	140	{'Abnormality of limbs', 'Abnormality of the musculoskeletal system', 'Abnormality of the immune system'}			2.17e-26	NoneReported	ENSG00000171714	chr11	42	57.217	0.00407772	0.00148885	0.0080782	1	2	1	1	0	0	1	1333	310991	2435	0.955651	1279	0.501962	756	0.296703	0	0	2435	0.955651	0	1	0	1	2351	0.922684	0	0	756	0.296703	0
ANXA11	Group 2	HGNC:535	amyotrophic lateral sclerosis type 23	MONDO:0027694	AD	Definitive	4	{'Abnormality of the eye', 'Abnormality of head or neck', 'Abnormality of limbs', 'Abnormality of the musculoskeletal system', 'Abnormality of metabolism/homeostasis', 'Constitutional symptom', 'Abnormality of the nervous system', 'Abnormality of the digestive system'}			1.53e-14	NoneReported	ENSG00000122359	chr10	19	28.452	0.00147695	0.00024566	0.00405272	1	2	0	0	1	1	1	216	13115	2217	0.870094	1295	0.508242	0	0	451	0.177002	2217	0.870094	1	0	1	1	2170	0.851648	1295	0.508242	0	0	451
AP1G1	Group 1	HGNC:555	complex neurodevelopmental disorder	MONDO:0100038	AD	Strong	10	{'Abnormality of the eye', 'Abnormality of head or neck', 'Abnormality of limbs', 'Abnormality of the musculoskeletal system', 'Abnormality of the nervous system'}			1	NoneReported	ENSG00000166747	chr16	5	52.155	0.200848	0.12512	0.29694	1	1	0	0	1	1	1	121	6508	2038	0.799843	801	0.314364	0	0	1038	0.407378	2038	0.799843	1	0	0	1	1939	0.760989	801	0.314364	0	0	0
AP2M1	Group 1	HGNC:564	complex neurodevelopmental disorder	MONDO:0100038	AD	Definitive	1	{'Abnormality of the nervous system', 'Abnormality of head or neck', 'Abnormality of the musculoskeletal system'}			1	NoneReported	ENSG00000161203	chr3	1	24.982	0.3192	0.100442	0.678905	1	1	0	0	1	2	1	12	59	1742	0.683673	614	0.240973	0	0	1476	0.579278	1611	0.632261	1	0	1	1	1739	0.682496	614	0.240973	0	0	1476
APP	Group 2	HGNC:620	cerebral amyloid angiopathy, APP-related	MONDO:0011583	AD	Definitive	14	{'Abnormality of the cardiovascular system', 'Abnormality of the nervous system', 'Abnormality of metabolism/homeostasis', 'Abnormality of blood and blood-forming tissues'}	NoEvidence	0.94	1	0.41	ENSG00000142192	chr21	12	46.389	0.0885298	0.0590045	0.126022	0	0	0	0	0	0	1	766	177867	2545	0.998823	0	0	0	0	0	0	2545	0.998823	0	0	0	1	2516	0.987441	0	0	0	0	0
ARF1	Group 1	HGNC:652	periventricular nodular heterotopia	MONDO:0020341	AD	Definitive	1	{'Abnormality of the nervous system', 'Abnormality of the musculoskeletal system'}			0.99953	NoneReported	ENSG00000143761	chr1	0	7.4377	0.428661	0.0489406	0.940112	0	0	1	1	0	0	1	22	153	1805	0.708399	0	0	595	0.233516	0	0	1779	0.698195	0	1	0	1	1805	0.708399	0	0	595	0.233516	0
ARHGAP29	Group 2	HGNC:30207	orofacial cleft	MONDO:0000358	AD	Definitive	4	{'Abnormality of head or neck'}			0.9997	NoneReported	ENSG00000137962	chr1	8	58.053	0.0884662	0.0498444	0.143791	0	0	0	0	0	0	1	264	21530	2303	0.903846	0	0	0	0	0	0	2303	0.903846	0	0	0	1	2233	0.876374	0	0	0	0	0
ASXL2	Group 1	HGNC:23805	syndromic intellectual disability	MONDO:0000508	AD	Definitive	19	{'Abnormality of the eye', 'Abnormality of head or neck', 'Abnormality of the genitourinary system', 'Abnormality of limbs', 'Abnormality of the musculoskeletal system', 'Abnormality of metabolism/homeostasis', 'Abnormality of prenatal development or birth', 'Growth abnormality', 'Abnormality of the cardiovascular system', 'Abnormality of the integument', 'Abnormality of the nervous system', 'Abn…	NoEvidence	43.83	1	0.24	ENSG00000143970	chr2	3	53.152	0.215241	0.090782	0.409332	0	0	1	2	0	0	1	338	47144	2182	0.856358	0	0	931	0.365385	0	0	2182	0.856358	0	1	0	1	1988	0.78022	0	0	931	0.365385	0
ATL1	Group 2	HGNC:11231	neuropathy, hereditary sensory, type 1D	MONDO:0013381	AD	Definitive	74	{'Abnormality of the genitourinary system', 'Abnormality of limbs', 'Abnormality of the musculoskeletal system', 'Constitutional symptom', 'Abnormality of the integument', 'Abnormality of the nervous system', 'Abnormality of the immune system'}			0.35895	NoneReported	ENSG00000198513	chr14	5	34.156	0.0819333	0.057203	0.11226	1	2	0	0	1	1	1	94	3613	2094	0.821821	1192	0.467818	0	0	683	0.268053	2094	0.821821	1	0	0	1	1939	0.760989	617	0.242151	0	0	0
ATL3	Group 2	HGNC:24526	neuropathy, hereditary sensory, type 1F	MONDO:0014286	AD	Moderate	0	{'Abnormality of limbs', 'Abnormality of the musculoskeletal system', 'Abnormality of the integument', 'Abnormality of the nervous system', 'Abnormality of the immune system'}			1.99e-09	NoneReported	ENSG00000184743	chr11	19	30.855	0.00845836	0.00293397	0.0161728	1	1	1	2	1	2	1	30	376	1559	0.611852	562	0.220565	582	0.228414	716	0.281005	1559	0.611852	1	1	1	1	1486	0.583203	562	0.220565	582	0.228414	716
ATP11A	Group 2	HGNC:13552	autosomal dominant nonsyndromic hearing loss	MONDO:0019587	AD	Moderate	3	{'Abnormality of the eye', 'Abnormality of head or neck', 'Abnormality of the endocrine system', 'Abnormality of the musculoskeletal system', 'Growth abnormality', 'Abnormality of blood and blood-forming tissues', 'Abnormality of the nervous system', 'Abnormality of the ear', 'Abnormality of the immune system'}			2.42e-06	NoneReported	ENSG00000068650	chr13	23	69.765	0.034376	0.0203948	0.050648	0	0	0	0	0	0	1	529	25650	2331	0.914835	0	0	0	0	0	0	2331	0.914835	0	0	0	1	2317	0.909341	0	0	0	0	0
ATP13A3	Group 1	HGNC:24113	pulmonary arterial hypertension	MONDO:0015924	SD	Definitive	0	{'Abnormality of the respiratory system', 'Abnormality of limbs', 'Abnormality of metabolism/homeostasis', 'Abnormality of the cardiovascular system', 'Constitutional symptom', 'Abnormality of the nervous system', 'Abnormality of the digestive system'}			0.99999	NoneReported	ENSG00000133657	chr3	8	65.523	0.12612	0.0854674	0.176667	0	0	1	3	1	1	1	337	34831	2384	0.935636	0	0	866	0.339874	1060	0.416013	2384	0.935636	0	1	0	1	2259	0.886578	0	0	866	0.339874	0
ATP1A1	Group 1	HGNC:799	charcot-marie-tooth disease, axonal, type 2DD	MONDO:0054833	AD	Moderate	7	{'Abnormality of the genitourinary system', 'Abnormality of limbs', 'Abnormality of the musculoskeletal system', 'Abnormality of metabolism/homeostasis', 'Abnormality of the nervous system'}			1	NoneReported	ENSG00000163399	chr1	2	52.017	0.326157	0.121809	0.667557	1	1	0	0	1	2	1	130	4814	2240	0.879121	458	0.179749	0	0	473	0.185636	2240	0.879121	1	0	1	1	1971	0.773548	458	0.179749	0	0	458
ATP1A2	Group 2	HGNC:800	hemiplegic migraine-developmental and epileptic encephalopathy spectrum	MONDO:0100539	AD	Definitive	87	{'Abnormality of the eye', 'Abnormality of head or neck', 'Abnormality of the musculoskeletal system', 'Abnormality of metabolism/homeostasis', 'Abnormality of the nervous system', 'Abnormality of the ear', 'Abnormality of the digestive system'}			1.66e-05	NoneReported	ENSG00000018625	chr1	16	49.06	0.046745	0.0279804	0.0716798	1	1	0	0	1	1	1	80	2019	2197	0.862245	775	0.30416	0	0	872	0.342229	2194	0.861067	1	0	0	1	2165	0.849686	775	0.30416	0	0	0
ATP1A3	Group 1	HGNC:801	ATP1A3-associated neurological disorder	MONDO:0700002	AD	Definitive	141	{'Abnormality of the eye', 'Abnormality of the respiratory system', 'Abnormality of head or neck', 'Abnormality of the genitourinary system', 'Abnormality of limbs', 'Abnormality of the musculoskeletal system', 'Abnormality of the cardiovascular system', 'Abnormality of the voice', 'Abnormality of the nervous system', 'Abnormality of the ear', 'Abnormality of the digestive system'}			1	NoneReported	ENSG00000105409	chr19	0	47.661	0.51643	0.200142	0.865366	1	1	0	0	0	0	0	0	0	424	0.166405	424	0.166405	0	0	0	0	0	0	1	0	0	0	424	0.166405	424	0.166405	0	0	0
ATP2B2	Group 1	HGNC:815	autosomal dominant nonsyndromic hearing loss	MONDO:0019587	AD	Definitive	12	{'Abnormality of the ear'}			1	NoneReported	ENSG00000157087	chr3	3	52.492	0.208572	0.118144	0.32782	1	1	0	0	0	0	1	1026	53288	2421	0.950157	1213	0.47606	0	0	0	0	2421	0.950157	1	0	0	1	2419	0.949372	1213	0.47606	0	0	0
ATXN2	Group 1	HGNC:10555	spinocerebellar ataxia type 2	MONDO:0008458	AD	Definitive	0	{'Abnormality of the eye', 'Abnormality of head or neck', 'Abnormality of the genitourinary system', 'Abnormality of the musculoskeletal system', 'Constitutional symptom', 'Abnormality of the voice', 'Abnormality of the nervous system', 'Abnormality of the digestive system'}			1	NoneReported	ENSG00000204842	chr12	11	54.752	0.117151	0.0570649	0.214349	0	0	0	0	1	1	1	284	15479	1955	0.767268	0	0	0	0	877	0.344192	1955	0.767268	0	0	1	1	1775	0.696625	0	0	0	0	877
BACH2	Group 1	HGNC:14078	immunodeficiency 60	MONDO:0032723	AD	Moderate	1	{'Abnormality of the respiratory system', 'Abnormal cellular phenotype', 'Abnormality of metabolism/homeostasis', 'Abnormality of blood and blood-forming tissues', 'Abnormality of the cardiovascular system', 'Abnormality of the digestive system', 'Abnormality of the immune system'}			1	NoneReported	ENSG00000112182	chr6	2	27.02	0.246151	0.12572	0.406918	1	1	0	0	1	1	1	536	112642	2539	0.996468	893	0.350471	0	0	1172	0.459969	2539	0.996468	0	0	1	1	2532	0.993721	0	0	0	0	1172
BCL11B	Group 1	HGNC:13222	intellectual developmental disorder with speech delay, dysmorphic facies, and t-cell abnormalities	MONDO:0060763	AD	Definitive	38	{'Abnormality of the eye', 'Abnormality of the respiratory system', 'Abnormality of head or neck', 'Abnormal cellular phenotype', 'Abnormality of the musculoskeletal system', 'Abnormality of metabolism/homeostasis', 'Abnormality of blood and blood-forming tissues', 'Abnormality of the cardiovascular system', 'Abnormality of the digestive system', 'Abnormality of the integument', 'Abnormality of t…			0.99537	NoneReported	ENSG00000127152	chr14	2	22.352	0.232821	0.105434	0.415739	0	0	0	0	0	0	1	388	49448	2541	0.997253	0	0	0	0	0	0	2541	0.997253	0	0	0	1	2541	0.997253	0	0	0	0	0
BEST1	Group 2	HGNC:12703	BEST1-related dominant retinopathy	MONDO:0700238	AD	Definitive	56	{'Abnormality of the cardiovascular system', 'Abnormality of head or neck', 'Abnormality of the eye', 'Abnormality of blood and blood-forming tissues'}			3.21e-19	NoneReported	ENSG00000167995	chr11	18	17.894	0.0046889	0.00111734	0.0108633	0	0	1	3	0	0	1	260	18232	2490	0.977237	0	0	1357	0.532575	0	0	2490	0.977237	0	1	0	1	2326	0.912873	0	0	1357	0.532575	0
BICRA	Group 1	HGNC:4332	Coffin-Siris syndrome	MONDO:0015452	AD	Definitive	26	{'Abnormality of the eye', 'Abnormality of head or neck', 'Abnormality of the endocrine system', 'Abnormality of the genitourinary system', 'Abnormality of limbs', 'Abnormality of the musculoskeletal system', 'Abnormality of metabolism/homeostasis', 'Growth abnormality', 'Abnormality of the cardiovascular system', 'Abnormality of the digestive system', 'Abnormality of the breast', 'Abnormality of…			0.027767	NoneReported	ENSG00000063169	chr19	5	34.526	0.181699	0.0714206	0.374229	1	1	0	0	0	0	1	329	18674	2466	0.967818	1084	0.425432	0	0	0	0	2466	0.967818	1	0	0	1	2358	0.925432	1084	0.425432	0	0	0
BRAF	Group 1	HGNC:1097	Noonan syndrome	MONDO:0018997	AD	Moderate	75	{'Abnormality of the eye', 'Abnormality of the genitourinary system', 'Abnormality of the nervous system', 'Abnormality of the musculoskeletal system', 'Abnormality of limbs', 'Abnormality of prenatal development or birth', 'Growth abnormality', 'Abnormality of blood and blood-forming tissues', 'Abnormality of the cardiovascular system', 'Abnormality of the digestive system', 'Abnormality of the …	NoEvidence	8.98	1	0.24	ENSG00000157764	chr7	5	50.21	0.197199	0.126305	0.285938	0	0	0	0	0	0	1	299	31122	2147	0.842622	0	0	0	0	0	0	2147	0.842622	0	0	0	1	2036	0.799058	0	0	0	0	0
BRAF	Group 1	HGNC:1097	cardiofaciocutaneous syndrome	MONDO:0015280	AD	Definitive	75	{'Abnormality of the eye', 'Abnormality of the genitourinary system', 'Abnormality of the nervous system', 'Abnormality of the musculoskeletal system', 'Abnormality of limbs', 'Abnormality of prenatal development or birth', 'Growth abnormality', 'Abnormality of blood and blood-forming tissues', 'Abnormality of the cardiovascular system', 'Abnormality of the digestive system', 'Abnormality of the …	NoEvidence	8.98	1	0.24	ENSG00000157764	chr7	5	50.21	0.197199	0.126305	0.285938	0	0	0	0	0	0	1	299	31122	2147	0.842622	0	0	0	0	0	0	2147	0.842622	0	0	0	1	2036	0.799058	0	0	0	0	0
BRD4	Group 1	HGNC:13575	syndromic intellectual disability	MONDO:0000508	AD	Definitive	13	{'Abnormality of the eye', 'Abnormality of the respiratory system', 'Abnormality of head or neck', 'Abnormality of limbs', 'Abnormality of the musculoskeletal system', 'Growth abnormality', 'Abnormality of the cardiovascular system', 'Abnormality of the integument', 'Abnormality of the nervous system', 'Abnormality of the ear', 'Abnormality of the digestive system'}			1	NoneReported	ENSG00000141867	chr19	0	61.502	0.671309	0.29564	0.96006	0	0	0	0	0	0	1	72	1185	1852	0.726845	0	0	0	0	0	0	1852	0.726845	0	0	0	1	1803	0.707614	0	0	0	0	0
BRSK2	Group 1	HGNC:11405	complex neurodevelopmental disorder	MONDO:0100038	AD	Definitive	5	{'Abnormality of head or neck', 'Abnormality of the musculoskeletal system', 'Abnormality of the integument', 'Abnormality of the nervous system', 'Abnormality of the immune system'}			1	NoneReported	ENSG00000174672	chr11	6	35.96	0.13916	0.0865939	0.206618	0	0	0	0	1	1	1	427	21661	2459	0.965071	0	0	0	0	422	0.16562	2459	0.965071	0	0	1	1	2458	0.964678	0	0	0	0	422
BSCL2	Group 2	HGNC:15832	distal hereditary motor neuropathy	MONDO:0018894	AD	Definitive	0	{'Abnormality of limbs', 'Abnormality of the nervous system', 'Abnormality of the musculoskeletal system'}			7.45e-10	NoneReported	ENSG00000168000	chr11	18	26.475	0.0147154	0.00716398	0.0240363	1	1	0	0	1	1	0	0	0	581	0.228022	581	0.228022	0	0	581	0.228022	0	0	1	0	1	0	581	0.228022	581	0.228022	0	0	581
C19orf12	Group 2	HGNC:25443	neurodegeneration with brain iron accumulation 4	MONDO:0013674	AD	Moderate	25	{'Abnormality of the eye', 'Abnormality of limbs', 'Abnormality of the musculoskeletal system', 'Abnormality of metabolism/homeostasis', 'Abnormality of the nervous system'}	AutosomalRecessive	77.08	0.91	0.57	ENSG00000131943	chr19	1	4.4579	0.00785543	0.00148595	0.0214151	0	0	0	0	0	0	1	265	20202	2468	0.968603	0	0	0	0	0	0	2468	0.968603	0	0	0	1	2447	0.960361	0	0	0	0	0
C1QTNF5	Group 2	HGNC:14344	inherited retinal dystrophy	MONDO:0019118	AD	Definitive	0	{'Abnormality of the eye'}			0.13707	NoneReported	ENSG00000223953	chr11	0	5.9467	0.0702438	0.00701751	0.200601	0	0	0	0	0	0	0	0	0	0	0	0	0	0	0	0	0	0	0	0	0	0	0	0	0	0	0	0	0	0
C3	Group 2	HGNC:1318	C3 glomerulonephritis	MONDO:0013892	AD	Moderate	16	{'Abnormality of the genitourinary system', 'Abnormality of metabolism/homeostasis', 'Abnormality of blood and blood-forming tissues', 'Abnormality of the cardiovascular system', 'Abnormality of the immune system'}			1.27e-06	NoneReported	ENSG00000125730	chr19	19	91.331	0.0607743	0.040976	0.0860238	1	5	0	0	1	7	1	162	12049	2514	0.986656	1905	0.747645	0	0	2181	0.855965	2514	0.986656	1	0	1	1	2497	0.979984	1905	0.747645	0	0	2181
C3	Group 2	HGNC:1318	atypical hemolytic-uremic syndrome with C3 anomaly	MONDO:0013043	AD	Definitive	16	{'Abnormality of the genitourinary system', 'Abnormality of metabolism/homeostasis', 'Abnormality of blood and blood-forming tissues', 'Abnormality of the cardiovascular system', 'Abnormality of the immune system'}			1.27e-06	NoneReported	ENSG00000125730	chr19	19	91.331	0.0607743	0.040976	0.0860238	1	5	0	0	1	7	1	162	12049	2514	0.986656	1905	0.747645	0	0	2181	0.855965	2514	0.986656	1	0	1	1	2497	0.979984	1905	0.747645	0	0	2181
C9orf72	Group 2	HGNC:28337	frontotemporal dementia and/or amyotrophic lateral sclerosis 1	MONDO:0007105	AD	Definitive	0	{'Abnormality of the eye', 'Abnormality of the nervous system', 'Abnormality of the musculoskeletal system'}			0.0019027	NoneReported	ENSG00000147894	chr9	13	22.263	0.0117475	0.00353152	0.0235626	0	0	0	0	1	1	1	212	13190	2213	0.868524	0	0	0	0	691	0.271193	2213	0.868524	0	0	1	1	2197	0.862245	0	0	0	0	691
CACNA1C	Group 1	HGNC:1390	Timothy syndrome	MONDO:0010979	AD	Definitive	51	{'Abnormality of the eye', 'Abnormality of the respiratory system', 'Abnormality of the endocrine system', 'Abnormality of the nervous system', 'Abnormality of the musculoskeletal system', 'Abnormality of metabolism/homeostasis', 'Abnormality of prenatal development or birth', 'Growth abnormality', 'Abnormality of limbs', 'Abnormality of the cardiovascular system', 'Abnormality of the digestive s…	LittleEvidence	8.42	1	0.19	ENSG00000151067	chr12	5	102.73	0.213503	0.130348	0.322056	1	4	1	1	0	0	1	1240	619229	2548	1	1795	0.704474	629	0.24686	0	0	2548	1	1	1	0	1	2548	1	1559	0.611852	629	0.24686	0
CACNA1C	Group 1	HGNC:1390	long QT syndrome	MONDO:0002442	AD	Moderate	51	{'Abnormality of the eye', 'Abnormality of the respiratory system', 'Abnormality of the endocrine system', 'Abnormality of the nervous system', 'Abnormality of the musculoskeletal system', 'Abnormality of metabolism/homeostasis', 'Abnormality of prenatal development or birth', 'Growth abnormality', 'Abnormality of limbs', 'Abnormality of the cardiovascular system', 'Abnormality of the digestive s…	LittleEvidence	8.42	1	0.19	ENSG00000151067	chr12	5	102.73	0.213503	0.130348	0.322056	1	4	1	1	0	0	1	1240	619229	2548	1	1795	0.704474	629	0.24686	0	0	2548	1	1	1	0	1	2548	1	1559	0.611852	629	0.24686	0
CACNA1D	Group 1	HGNC:1391	complex neurodevelopmental disorder	MONDO:0100038	AD	Definitive	5	{'Abnormality of the eye', 'Abnormality of the respiratory system', 'Abnormality of the endocrine system', 'Abnormality of the genitourinary system', 'Abnormality of the musculoskeletal system', 'Abnormality of metabolism/homeostasis', 'Abnormality of the cardiovascular system', 'Abnormality of the nervous system'}			1	NoneReported	ENSG00000157388	chr3	17	119.14	0.121905	0.0802672	0.176672	0	0	0	0	0	0	1	620	51156	2416	0.948195	0	0	0	0	0	0	2416	0.948195	0	0	0	1	2354	0.923862	0	0	0	0	0
CACNA1E	Group 1	HGNC:1392	developmental and epileptic encephalopathy	MONDO:0100062	AD	Definitive	14	{'Abnormality of the eye', 'Abnormality of the nervous system', 'Abnormality of head or neck', 'Abnormality of the musculoskeletal system'}	LittleEvidence	13.63	1	0.22	ENSG00000198216	chr1	8	115.95	0.151564	0.106312	0.206879	1	4	0	0	1	2	1	1075	452229	2543	0.998038	1780	0.698587	0	0	1525	0.598509	2543	0.998038	1	0	1	1	2538	0.996075	1697	0.666013	0	0	1013
CACNA1S	Group 2	HGNC:1397	malignant hyperthermia, susceptibility to, 5	MONDO:0011163	AD	Moderate	118	{'Abnormality of the eye', 'Abnormality of the respiratory system', 'Abnormality of head or neck', 'Abnormality of the endocrine system', 'Abnormality of the musculoskeletal system', 'Abnormality of metabolism/homeostasis', 'Growth abnormality', 'Abnormality of the cardiovascular system', 'Abnormality of the nervous system', 'Abnormality of the digestive system'}	NoEvidence	25.88	0	0.65	ENSG00000081248	chr1	36	91.311	0.013646	0.00533211	0.0223305	1	8	1	3	1	2	1	214	20546	2522	0.989796	1941	0.761774	1544	0.605965	1065	0.417975	2522	0.989796	1	1	1	1	2492	0.978022	1941	0.761774	1544	0.605965	1065
CALM1	Group 1	HGNC:1442	catecholaminergic polymorphic ventricular tachycardia	MONDO:0017990	AD	Moderate	4	{'Abnormality of the cardiovascular system', 'Abnormality of the nervous system', 'Abnormality of the ear', 'Constitutional symptom'}	NoEvidence	0.15	0.99	0.28	ENSG00000198668	chr14	0	9.1495	0.425775	0.021415	0.967035	1	1	1	4	0	0	1	245	16258	2365	0.928179	906	0.355573	1641	0.644035	0	0	2365	0.928179	1	1	0	1	2237	0.877943	906	0.355573	1411	0.553768	0
CALM1	Group 1	HGNC:1442	long QT syndrome	MONDO:0002442	AD	Definitive	4	{'Abnormality of the cardiovascular system', 'Abnormality of the nervous system', 'Abnormality of the ear', 'Constitutional symptom'}	NoEvidence	0.15	0.99	0.28	ENSG00000198668	chr14	0	9.1495	0.425775	0.021415	0.967035	1	1	1	4	0	0	1	245	16258	2365	0.928179	906	0.355573	1641	0.644035	0	0	2365	0.928179	1	1	0	1	2237	0.877943	906	0.355573	1411	0.553768	0
CALM2	Group 1	HGNC:1445	catecholaminergic polymorphic ventricular tachycardia	MONDO:0017990	AD	Moderate	18	{'Abnormality of the cardiovascular system', 'Abnormality of the nervous system'}	NoEvidence	0.13	0.99	0.26	ENSG00000143933	chr2	0	8.1274	0.30484	0.063478	0.701255	0	0	1	1	0	0	0	0	0	644	0.252747	0	0	644	0.252747	0	0	0	0	0	0	0	0	0	0	0	0	0	0	0
CALM2	Group 1	HGNC:1445	long QT syndrome	MONDO:0002442	AD	Definitive	18	{'Abnormality of the cardiovascular system', 'Abnormality of the nervous system'}	NoEvidence	0.13	0.99	0.26	ENSG00000143933	chr2	0	8.1274	0.30484	0.063478	0.701255	0	0	1	1	0	0	0	0	0	644	0.252747	0	0	644	0.252747	0	0	0	0	0	0	0	0	0	0	0	0	0	0	0
CALM3	Group 1	HGNC:1449	catecholaminergic polymorphic ventricular tachycardia	MONDO:0017990	AD	Moderate	7	{'Abnormality of the cardiovascular system'}	NoEvidence	0.27	0.93	0.56	ENSG00000160014	chr19	0	8.3787	0.467516	0.0353185	0.961596	0	0	0	0	0	0	1	109	3125	2254	0.884615	0	0	0	0	0	0	2254	0.884615	0	0	0	1	2211	0.867739	0	0	0	0	0
CALM3	Group 1	HGNC:1449	long QT syndrome	MONDO:0002442	AD	Definitive	7	{'Abnormality of the cardiovascular system'}	NoEvidence	0.27	0.93	0.56	ENSG00000160014	chr19	0	8.3787	0.467516	0.0353185	0.961596	0	0	0	0	0	0	1	109	3125	2254	0.884615	0	0	0	0	0	0	2254	0.884615	0	0	0	1	2211	0.867739	0	0	0	0	0
CAMK2A	Group 1	HGNC:1460	complex neurodevelopmental disorder	MONDO:0100038	AD	Definitive	16	{'Abnormality of the eye', 'Abnormality of head or neck', 'Abnormality of the genitourinary system', 'Abnormality of limbs', 'Abnormality of the musculoskeletal system', 'Growth abnormality', 'Abnormality of the cardiovascular system', 'Abnormality of the integument', 'Abnormality of the nervous system', 'Abnormality of the ear', 'Abnormality of the digestive system'}	LittleEvidence	5.97	1	0.19	ENSG00000070808	chr5	4	36.484	0.144933	0.0635922	0.278498	0	0	0	0	0	0	1	101	2340	2269	0.890502	0	0	0	0	0	0	2269	0.890502	0	0	0	1	2197	0.862245	0	0	0	0	0
CAPN3	Group 2	HGNC:1480	muscular dystrophy, limb-girdle, autosomal dominant	MONDO:0015151	AD	Definitive	106	{'Abnormality of limbs', 'Abnormality of the musculoskeletal system', 'Abnormality of metabolism/homeostasis', 'Constitutional symptom', 'Abnormality of the nervous system'}	AutosomalRecessive	21.69	0	0.9	ENSG00000092529	chr15	36	49.249	0.00651254	0.00182338	0.0131109	0	0	0	0	0	0	0	0	0	0	0	0	0	0	0	0	0	0	0	0	0	0	0	0	0	0	0	0	0	0
CAPN5	Group 2	HGNC:1482	CAPN5-related vitreoretinopathy	MONDO:0100450	AD	Definitive	2	{'Abnormality of the cardiovascular system', 'Abnormality of the immune system', 'Abnormality of the eye', 'Abnormality of blood and blood-forming tissues'}			5.47e-14	NoneReported	ENSG00000149260	chr11	18	34.15	0.00331086	0.00101613	0.00706385	0	0	1	3	0	0	1	131	4263	2340	0.918367	0	0	1648	0.646782	0	0	2050	0.804553	0	1	0	1	2338	0.917582	0	0	1648	0.646782	0
CARD11	Group 1	HGNC:16393	BENTA disease	MONDO:0014645	AD	Definitive	35	{'Abnormality of the respiratory system', 'Abnormal cellular phenotype', 'Abnormality of metabolism/homeostasis', 'Abnormality of blood and blood-forming tissues', 'Abnormality of the cardiovascular system', 'Abnormality of the digestive system', 'Abnormality of the integument', 'Abnormality of the immune system'}			1	NoneReported	ENSG00000198286	chr7	8	63.462	0.120431	0.0638501	0.200087	1	5	1	1	1	5	1	703	184827	2542	0.997645	1793	0.703689	689	0.270408	2120	0.832025	2542	0.997645	1	1	1	1	2542	0.997645	1555	0.610283	689	0.270408	2120
CARD11	Group 1	HGNC:16393	immunodeficiency 11b with atopic dermatitis	MONDO:0054697	AD	Definitive	35	{'Abnormality of the respiratory system', 'Abnormal cellular phenotype', 'Abnormality of metabolism/homeostasis', 'Abnormality of blood and blood-forming tissues', 'Abnormality of the cardiovascular system', 'Abnormality of the digestive system', 'Abnormality of the integument', 'Abnormality of the immune system'}			1	NoneReported	ENSG00000198286	chr7	8	63.462	0.120431	0.0638501	0.200087	1	5	1	1	1	5	1	703	184827	2542	0.997645	1793	0.703689	689	0.270408	2120	0.832025	2542	0.997645	1	1	1	1	2542	0.997645	1555	0.610283	689	0.270408	2120
CASQ2	Group 2	HGNC:1513	catecholaminergic polymorphic ventricular tachycardia	MONDO:0017990	AD	Moderate	60	{'Abnormality of the cardiovascular system', 'Abnormality of the nervous system', 'Abnormality of the ear', 'Constitutional symptom'}	AutosomalRecessive	18.61	0	1.32	ENSG00000118729	chr1	19	20.274	0.00438578	0.00092846	0.0105788	1	1	1	3	0	0	1	404	64164	2477	0.972135	1142	0.448195	1804	0.708006	0	0	2464	0.967033	0	0	0	1	2281	0.895212	0	0	0	0	0
CASR	Group 2	HGNC:1514	familial hypocalciuric hypercalcemia 1	MONDO:0007791	AD	Definitive	238	{'Abnormality of the respiratory system', 'Abnormality of the endocrine system', 'Abnormality of the genitourinary system', 'Abnormality of limbs', 'Abnormality of the musculoskeletal system', 'Abnormality of metabolism/homeostasis', 'Growth abnormality', 'Abnormality of blood and blood-forming tissues', 'Abnormality of the cardiovascular system', 'Abnormality of the digestive system', 'Abnormali…	NoEvidence	3.37	1	0.47	ENSG00000036828	chr3	10	37.579	0.0525342	0.0289659	0.0839294	0	0	1	2	0	0	1	501	84706	2498	0.980377	0	0	1432	0.562009	0	0	2498	0.980377	0	1	0	1	2451	0.961931	0	0	1432	0.562009	0
CASR	Group 2	HGNC:1514	autosomal dominant hypocalcemia 1	MONDO:0011013	AD	Definitive	238	{'Abnormality of the respiratory system', 'Abnormality of the endocrine system', 'Abnormality of the genitourinary system', 'Abnormality of limbs', 'Abnormality of the musculoskeletal system', 'Abnormality of metabolism/homeostasis', 'Growth abnormality', 'Abnormality of blood and blood-forming tissues', 'Abnormality of the cardiovascular system', 'Abnormality of the digestive system', 'Abnormali…	NoEvidence	3.37	1	0.47	ENSG00000036828	chr3	10	37.579	0.0525342	0.0289659	0.0839294	0	0	1	2	0	0	1	501	84706	2498	0.980377	0	0	1432	0.562009	0	0	2498	0.980377	0	1	0	1	2451	0.961931	0	0	1432	0.562009	0
CAV1	Group 2	HGNC:1527	pulmonary arterial hypertension	MONDO:0015924	AD	Definitive	10	{'Abnormality of the eye', 'Abnormality of the respiratory system', 'Abnormality of head or neck', 'Abnormality of the endocrine system', 'Abnormality of the genitourinary system', 'Abnormality of limbs', 'Abnormality of the musculoskeletal system', 'Abnormality of metabolism/homeostasis', 'Growth abnormality', 'Abnormality of the cardiovascular system', 'Abnormality of the digestive system', 'Ab…			0.014002	NoneReported	ENSG00000105974	chr7	4	6.943	0.00723519	0.00096077	0.0186727	0	0	0	0	0	0	1	157	7744	2242	0.879906	0	0	0	0	0	0	2242	0.879906	0	0	0	1	2082	0.817111	0	0	0	0	0
CAV3	Group 2	HGNC:1529	caveolinopathy	MONDO:0016146	AD	Definitive	4	{'Abnormality of limbs', 'Abnormality of the musculoskeletal system', 'Abnormality of metabolism/homeostasis', 'Abnormality of the cardiovascular system', 'Constitutional symptom', 'Abnormality of the nervous system'}			0.039666	NoneReported	ENSG00000182533	chr3	4	6.0955	0.0139279	0.00332936	0.0314746	0	0	1	7	1	2	0	0	0	2174	0.853218	0	0	2138	0.839089	1430	0.561224	0	0	0	1	1	0	2103	0.825353	0	0	2103	0.825353	1088
CBL	Group 2	HGNC:1541	CBL-related disorder	MONDO:0013308	AD	Definitive	14	{'Abnormality of the eye', 'Abnormality of the respiratory system', 'Abnormality of head or neck', 'Abnormality of the genitourinary system', 'Abnormality of the nervous system', 'Abnormality of limbs', 'Abnormality of metabolism/homeostasis', 'Abnormality of prenatal development or birth', 'Growth abnormality', 'Abnormality of blood and blood-forming tissues', 'Abnormality of the cardiovascular …	NoEvidence	3.6	0	0.62	ENSG00000110395	chr11	14	43.488	0.0821423	0.0509278	0.122973	0	0	1	1	0	0	1	105	4171	2082	0.817111	0	0	1108	0.434851	0	0	2073	0.813579	0	1	0	1	1962	0.770016	0	0	1108	0.434851	0
CCM2	Group 2	HGNC:21708	cerebral cavernous malformation 2	MONDO:0011304	AD	Definitive	78	{'Abnormality of blood and blood-forming tissues', 'Abnormality of the cardiovascular system', 'Abnormality of the integument', 'Abnormality of the nervous system', 'Neoplasm'}			0.0010505	NoneReported	ENSG00000136280	chr7	7	19.934	0.0829534	0.0327466	0.156218	0	0	0	0	0	0	1	249	7657	1790	0.702512	0	0	0	0	0	0	1790	0.702512	0	0	0	1	1784	0.700157	0	0	0	0	0
CCND2	Group 1	HGNC:1583	megalencephaly-polymicrogyria-polydactyly-hydrocephalus syndrome 3	MONDO:0014408	AD	Definitive	11	{'Abnormality of limbs', 'Abnormality of the nervous system', 'Abnormality of head or neck', 'Abnormality of the musculoskeletal system'}			0.99932	NoneReported	ENSG00000118971	chr12	0	13.042	0.174013	0.0568894	0.369156	1	1	0	0	0	0	0	0	0	831	0.326138	831	0.326138	0	0	0	0	0	0	1	0	0	0	831	0.326138	831	0.326138	0	0	0
CD164	Group 2	HGNC:1632	autosomal dominant nonsyndromic hearing loss	MONDO:0019587	AD	Moderate	0	{'Abnormality of the ear'}			0.032935	NoneReported	ENSG00000135535	chr6	2	10.274	0.0178532	0.00161942	0.0532979	0	0	1	5	0	0	1	148	4419	2162	0.848509	0	0	1803	0.707614	0	0	2162	0.848509	0	1	0	1	2005	0.786892	0	0	1803	0.707614	0
CD2AP	Group 2	HGNC:14258	inherited focal segmental glomerulosclerosis	MONDO:0005363	AD	Moderate	1	{'Abnormality of the respiratory system', 'Abnormality of the genitourinary system', 'Abnormality of metabolism/homeostasis', 'Abnormality of blood and blood-forming tissues', 'Abnormality of the cardiovascular system', 'Abnormality of the digestive system'}			9.84e-06	NoneReported	ENSG00000198087	chr6	9	38.002	0.015933	0.00536553	0.028241	0	0	1	1	0	0	1	547	123027	2469	0.968995	0	0	1095	0.429749	0	0	2468	0.968603	0	1	0	1	2175	0.853611	0	0	1095	0.429749	0
CD46	Group 2	HGNC:6953	atypical hemolytic-uremic syndrome	MONDO:0016244	SD	Definitive	17	{'Abnormality of the genitourinary system', 'Abnormality of metabolism/homeostasis', 'Abnormality of blood and blood-forming tissues', 'Abnormality of the cardiovascular system', 'Abnormality of the immune system'}			0.041886	NoneReported	ENSG00000117335	chr1	14	24.434	0.00323212	0.00096668	0.00714862	0	0	1	2	0	0	1	126	5948	2225	0.873234	0	0	1566	0.6146	0	0	2225	0.873234	0	1	0	1	2143	0.841052	0	0	1566	0.6146	0
CDC42	Group 1	HGNC:1736	macrothrombocytopenia-lymphedema-developmental delay-facial dysmorphism-camptodactyly syndrome	MONDO:0014757	AD	Definitive	11	{'Abnormality of the eye', 'Abnormality of head or neck', 'Abnormality of the genitourinary system', 'Abnormality of limbs', 'Abnormality of the musculoskeletal system', 'Abnormality of metabolism/homeostasis', 'Abnormality of blood and blood-forming tissues', 'Abnormality of the cardiovascular system', 'Abnormality of the digestive system', 'Abnormality of the integument', 'Abnormality of the ne…			0.872	NoneReported	ENSG00000070831	chr1	1	9.4748	0.286837	0.0232554	0.782317	0	0	1	3	0	0	0	0	0	1476	0.579278	0	0	1476	0.579278	0	0	0	0	0	1	0	0	1476	0.579278	0	0	1476	0.579278	0
CDH11	Group 1	HGNC:1750	Teebi hypertelorism syndrome 2	MONDO:0030674	AD	Moderate	7	{'Abnormality of the eye', 'Abnormality of head or neck', 'Abnormality of the genitourinary system', 'Abnormality of limbs', 'Abnormality of the musculoskeletal system', 'Abnormality of the integument', 'Abnormality of the nervous system', 'Abnormality of the ear'}			1	NoneReported	ENSG00000140937	chr16	1	30.465	0.189551	0.111974	0.289125	0	0	0	0	0	0	1	654	103448	2507	0.983909	0	0	0	0	0	0	2507	0.983909	0	0	0	1	2431	0.954082	0	0	0	0	0
CDK4	Group 2	HGNC:1773	melanoma, cutaneous malignant, susceptibility to, 3	MONDO:0012183	AD	Definitive	0	{'Abnormality of the integument', 'Neoplasm'}	NoEvidence	1.03	0.56	0.61	ENSG00000135446	chr12	5	16.384	0.0579027	0.0313578	0.0951574	0	0	0	0	0	0	1	3	3	897	0.352041	0	0	0	0	0	0	897	0.352041	0	0	0	1	897	0.352041	0	0	0	0	0
CEACAM16	Group 2	HGNC:31948	nonsyndromic genetic hearing loss	MONDO:0019497	AD	Moderate	0	{'Abnormality of the eye', 'Abnormality of the ear'}			2.29e-09	NoneReported	ENSG00000213892	chr19	10	16.433	0.00117675	9.8e-05	0.00412907	1	2	0	0	0	0	1	175	8178	2471	0.96978	966	0.379121	0	0	0	0	2471	0.96978	1	0	0	1	2416	0.948195	966	0.379121	0	0	0
CEBPA	Group 2	HGNC:1833	acute myeloid leukemia	MONDO:0018874	AD	Definitive	46	{'Neoplasm', 'Abnormality of blood and blood-forming tissues', 'Abnormality of the immune system'}	NoEvidence	47.24	0.26	1.37	ENSG00000245848	chr19	0	2.4279	0.0587727	0.00220104	0.235116	0	0	0	0	0	0	1	223	9882	2260	0.88697	0	0	0	0	0	0	2260	0.88697	0	0	0	1	2173	0.852826	0	0	0	0	0
CEL	Group 2	HGNC:1848	maturity-onset diabetes of the young type 8	MONDO:0012348	AD	Moderate	6	{'Abnormality of the endocrine system', 'Abnormality of metabolism/homeostasis', 'Abnormality of blood and blood-forming tissues', 'Constitutional symptom', 'Abnormality of the digestive system'}			3.45e-10	NoneReported	ENSG00000170835	chr9	13	23.184	0.00384279	0.00054298	0.0114786	0	0	0	0	0	0	1	87	495	1679	0.658948	0	0	0	0	0	0	1679	0.658948	0	0	0	1	1678	0.658556	0	0	0	0	0
CEP85L	Group 2	HGNC:21638	lissencephaly 10	MONDO:0030031	AD	Definitive	9	{'Abnormality of the eye', 'Abnormality of the nervous system', 'Abnormality of head or neck', 'Abnormality of the musculoskeletal system'}			0.00010923	NoneReported	ENSG00000111860	chr6	21	42.782	0.0232212	0.0144979	0.0338414	0	0	0	0	0	0	1	585	128247	2480	0.973312	0	0	0	0	0	0	2480	0.973312	0	0	0	1	2284	0.896389	0	0	0	0	0
CFB	Group 2	HGNC:1037	atypical hemolytic-uremic syndrome with B factor anomaly	MONDO:0013042	AD	Moderate	0	{'Abnormality of the cardiovascular system', 'Abnormality of metabolism/homeostasis', 'Abnormality of the genitourinary system', 'Abnormality of blood and blood-forming tissues'}			1.47e-10	NoneReported	ENSG00000243649	chr6	14	41.892	0.027703	0.0137644	0.0443299	1	3	1	2	0	0	0	0	0	1448	0.568289	1448	0.568289	1050	0.412088	0	0	0	0	1	1	0	0	1448	0.568289	1448	0.568289	1050	0.412088	0
CFH	Group 2	HGNC:4883	atypical hemolytic-uremic syndrome	MONDO:0016244	SD	Definitive	61	{'Abnormality of the eye', 'Abnormality of the genitourinary system', 'Abnormality of metabolism/homeostasis', 'Abnormality of blood and blood-forming tissues', 'Abnormality of the cardiovascular system', 'Abnormality of the digestive system', 'Abnormality of the integument', 'Abnormality of the nervous system', 'Abnormality of the immune system'}			0.99998	NoneReported	ENSG00000000971	chr1	13	63.739	0.0332092	0.0159505	0.0559676	1	3	1	1	0	0	0	0	0	1772	0.695447	1623	0.63697	844	0.33124	0	0	0	0	1	0	0	0	1623	0.63697	1623	0.63697	0	0	0
CFI	Group 2	HGNC:5394	atypical hemolytic-uremic syndrome	MONDO:0016244	AD	Definitive	25	{'Abnormality of the eye', 'Abnormality of the genitourinary system', 'Abnormality of metabolism/homeostasis', 'Abnormality of blood and blood-forming tissues', 'Abnormality of the cardiovascular system', 'Abnormality of the musculoskeletal system', 'Abnormality of the immune system'}			4.91e-15	NoneReported	ENSG00000205403	chr4	18	35.056	0.00373511	0.00069532	0.00935926	0	0	1	1	0	0	0	0	0	1099	0.431319	0	0	1099	0.431319	0	0	0	0	0	0	0	0	0	0	0	0	0	0	0
CFI	Group 2	HGNC:5394	C3 glomerulonephritis	MONDO:0013892	AD	Moderate	25	{'Abnormality of the eye', 'Abnormality of the genitourinary system', 'Abnormality of metabolism/homeostasis', 'Abnormality of blood and blood-forming tissues', 'Abnormality of the cardiovascular system', 'Abnormality of the musculoskeletal system', 'Abnormality of the immune system'}			4.91e-15	NoneReported	ENSG00000205403	chr4	18	35.056	0.00373511	0.00069532	0.00935926	0	0	1	1	0	0	0	0	0	1099	0.431319	0	0	1099	0.431319	0	0	0	0	0	0	0	0	0	0	0	0	0	0	0
CHAMP1	Group 1	HGNC:20311	complex neurodevelopmental disorder	MONDO:0100038	AD	Definitive	22	{'Abnormality of the eye', 'Abnormality of the respiratory system', 'Abnormality of head or neck', 'Abnormality of the musculoskeletal system', 'Abnormality of the digestive system', 'Abnormality of the breast', 'Abnormality of the nervous system', 'Abnormality of the ear', 'Abnormality of the immune system'}	LittleEvidence	52.86	1	0.16	ENSG00000198824	chr13	2	23.248	0.12319	0.0515198	0.239608	0	0	0	0	0	0	1	51	723	1978	0.776295	0	0	0	0	0	0	1978	0.776295	0	0	0	1	1872	0.734694	0	0	0	0	0
CHCHD10	Group 2	HGNC:15559	mitochondrial disease	MONDO:0044970	AD	Definitive	4	{'Abnormality of the eye', 'Abnormality of head or neck', 'Abnormality of the genitourinary system', 'Abnormal cellular phenotype', 'Abnormality of limbs', 'Abnormality of the musculoskeletal system', 'Abnormality of metabolism/homeostasis', 'Growth abnormality', 'Constitutional symptom', 'Abnormality of the nervous system', 'Abnormality of the ear', 'Abnormality of the digestive system'}			0.00040056	NoneReported	ENSG00000250479	chr22	7	5.1694	0.00201306	0.00019777	0.00583716	1	1	1	1	0	0	1	7	6	1147	0.450157	967	0.379513	558	0.218995	0	0	963	0.377943	1	1	0	1	1147	0.450157	967	0.379513	558	0.218995	0
CHCHD10	Group 2	HGNC:15559	frontotemporal dementia and/or amyotrophic lateral sclerosis 2	MONDO:0014395	AD	Moderate	4	{'Abnormality of the eye', 'Abnormality of head or neck', 'Abnormality of the genitourinary system', 'Abnormal cellular phenotype', 'Abnormality of limbs', 'Abnormality of the musculoskeletal system', 'Abnormality of metabolism/homeostasis', 'Growth abnormality', 'Constitutional symptom', 'Abnormality of the nervous system', 'Abnormality of the ear', 'Abnormality of the digestive system'}			0.00040056	NoneReported	ENSG00000250479	chr22	7	5.1694	0.00201306	0.00019777	0.00583716	1	1	1	1	0	0	1	7	6	1147	0.450157	967	0.379513	558	0.218995	0	0	963	0.377943	1	1	0	1	1147	0.450157	967	0.379513	558	0.218995	0
CHD3	Group 1	HGNC:1918	Snijders Blok-Campeau syndrome	MONDO:0032600	AD	Definitive	77	{'Abnormality of the eye', 'Abnormality of head or neck', 'Abnormality of limbs', 'Abnormality of the musculoskeletal system', 'Abnormality of the cardiovascular system', 'Abnormality of the nervous system', 'Abnormality of the ear', 'Abnormality of the digestive system'}			1	NoneReported	ENSG00000170004	chr17	10	115.49	0.183737	0.115007	0.272919	0	0	0	0	0	0	0	0	0	0	0	0	0	0	0	0	0	0	0	0	0	0	0	0	0	0	0	0	0	0
CHD4	Group 1	HGNC:1919	syndromic intellectual disability	MONDO:0000508	AD	Definitive	39	{'Abnormality of the eye', 'Abnormality of head or neck', 'Abnormality of the endocrine system', 'Abnormality of the genitourinary system', 'Abnormality of limbs', 'Abnormality of the musculoskeletal system', 'Growth abnormality', 'Abnormality of the cardiovascular system', 'Abnormality of the nervous system', 'Abnormality of the ear', 'Abnormality of the digestive system'}	LittleEvidence	9.88	1	0.19	ENSG00000111642	chr12	10	108.42	0.255115	0.146289	0.407158	0	0	0	0	1	1	0	0	0	665	0.260989	0	0	0	0	665	0.260989	0	0	0	0	1	0	665	0.260989	0	0	0	0	665
CHMP2B	Group 2	HGNC:24537	frontotemporal dementia and/or amyotrophic lateral sclerosis 7	MONDO:0010936	AD	Definitive	5	{'Abnormality of the nervous system', 'Abnormality of the musculoskeletal system', 'Abnormality of the genitourinary system', 'Constitutional symptom'}			0.00048165	NoneReported	ENSG00000083937	chr3	10	13.952	0.00939387	0.00362236	0.0164886	1	1	1	1	1	1	1	110	3583	1843	0.723312	460	0.180534	467	0.183281	467	0.183281	1843	0.723312	1	1	1	1	1834	0.71978	460	0.180534	467	0.183281	467
CHN1	Group 2	HGNC:1943	Duane retraction syndrome 2	MONDO:0011444	AD	Moderate	12	{'Abnormality of the eye'}			0.0068059	NoneReported	ENSG00000128656	chr2	7	23.169	0.0374485	0.0216362	0.0584514	0	0	0	0	0	0	1	257	9691	2217	0.870094	0	0	0	0	0	0	2217	0.870094	0	0	0	1	2188	0.858713	0	0	0	0	0
CHRNA4	Group 2	HGNC:1958	sleep-related hypermotor epilepsy	MONDO:0000030	AD	Definitive	5	{'Abnormality of the nervous system'}			5.63e-06	NoneReported	ENSG00000101204	chr20	10	20.638	0.0232831	0.0118477	0.0379549	1	4	1	7	0	0	1	208	12773	2511	0.985479	1455	0.571036	1840	0.722135	0	0	2509	0.984694	1	1	0	1	2506	0.983516	1455	0.571036	1840	0.722135	0
CHRNB1	Group 2	HGNC:1961	congenital myasthenic syndrome 2A	MONDO:0014581	AD	Moderate	23	{'Abnormality of the eye', 'Abnormality of head or neck', 'Abnormality of limbs', 'Abnormality of the musculoskeletal system', 'Abnormality of the immune system', 'Abnormality of the nervous system', 'Abnormality of the digestive system'}			1.01e-13	NoneReported	ENSG00000170175	chr17	15	23.201	0.00438753	0.00127063	0.00953329	0	0	0	0	0	0	1	14	49	1137	0.446232	0	0	0	0	0	0	1137	0.446232	0	0	0	1	750	0.294349	0	0	0	0	0
CHRNB2	Group 2	HGNC:1962	sleep-related hypermotor epilepsy	MONDO:0000030	AD	Definitive	2	{'Abnormality of the respiratory system', 'Abnormality of the nervous system', 'Abnormality of the genitourinary system', 'Constitutional symptom'}			1.68e-09	NoneReported	ENSG00000160716	chr1	8	17.559	0.0273076	0.0158274	0.042076	1	2	1	3	0	0	1	113	2297	1780	0.698587	782	0.306907	783	0.3073	0	0	1780	0.698587	1	1	0	1	1102	0.432496	782	0.306907	783	0.3073	0
CITED2	Group 1	HGNC:1987	congenital heart disease	MONDO:0005453	AD	Moderate	2	{'Abnormality of the cardiovascular system', 'Abnormality of the respiratory system'}	NoEvidence	3.47	0.9	0.59	ENSG00000164442	chr6	0	4.7622	0.174179	0.0231308	0.492499	0	0	0	0	0	0	1	207	10110	2502	0.981947	0	0	0	0	0	0	2502	0.981947	0	0	0	1	2422	0.950549	0	0	0	0	0
CLCN6	Group 2	HGNC:2024	neurodegeneration, childhood-onset, with hypotonia, respiratory insufficiency, and brain imaging abnormalities	MONDO:0030947	AD	Moderate	1	{'Abnormality of the eye', 'Abnormality of the respiratory system', 'Abnormality of head or neck', 'Abnormality of the genitourinary system', 'Abnormality of the musculoskeletal system', 'Abnormality of metabolism/homeostasis', 'Abnormality of the cardiovascular system', 'Abnormality of the integument', 'Abnormality of the nervous system', 'Abnormality of the ear', 'Abnormality of the digestive s…			7e-14	NoneReported	ENSG00000011021	chr1	21	49.732	0.0215671	0.0122143	0.0326729	0	0	1	1	0	0	1	124	6061	1607	0.630691	0	0	658	0.258242	0	0	1605	0.629906	0	1	0	1	1470	0.576923	0	0	658	0.258242	0
CLCN7	Group 2	HGNC:2025	hypopigmentation, organomegaly, and delayed myelination and development	MONDO:0032805	AD	Moderate	12	{'Abnormality of the eye', 'Abnormality of head or neck', 'Abnormality of the genitourinary system', 'Abnormal cellular phenotype', 'Abnormality of limbs', 'Abnormality of the musculoskeletal system', 'Abnormality of metabolism/homeostasis', 'Abnormality of prenatal development or birth', 'Growth abnormality', 'Abnormality of blood and blood-forming tissues', 'Abnormality of the cardiovascular sy…			1.23e-12	NoneReported	ENSG00000103249	chr16	10	43.017	0.0543592	0.0340208	0.0811779	1	2	1	7	1	5	1	161	10334	2473	0.970565	1463	0.574176	1807	0.709184	2151	0.844192	2465	0.967425	1	1	1	1	2451	0.961931	511	0.200549	1807	0.709184	1388
CLCN7	Group 2	HGNC:2025	autosomal dominant osteopetrosis 2	MONDO:0008156	AD	Definitive	12	{'Abnormality of the eye', 'Abnormality of head or neck', 'Abnormality of the genitourinary system', 'Abnormal cellular phenotype', 'Abnormality of limbs', 'Abnormality of the musculoskeletal system', 'Abnormality of metabolism/homeostasis', 'Abnormality of prenatal development or birth', 'Growth abnormality', 'Abnormality of blood and blood-forming tissues', 'Abnormality of the cardiovascular sy…			1.23e-12	NoneReported	ENSG00000103249	chr16	10	43.017	0.0543592	0.0340208	0.0811779	1	2	1	7	1	5	1	161	10334	2473	0.970565	1463	0.574176	1807	0.709184	2151	0.844192	2465	0.967425	1	1	1	1	2451	0.961931	511	0.200549	1807	0.709184	1388
CNNM2	Group 1	HGNC:103	hypomagnesemia, seizures, and intellectual disability 1	MONDO:0020787	SD	Definitive	28	{'Abnormality of head or neck', 'Abnormality of the genitourinary system', 'Abnormality of the musculoskeletal system', 'Abnormality of metabolism/homeostasis', 'Growth abnormality', 'Abnormality of the nervous system', 'Abnormality of the ear'}			1	NoneReported	ENSG00000148842	chr10	3	29.046	0.120725	0.0658744	0.197313	0	0	1	1	0	0	1	259	5851	1791	0.702904	0	0	1020	0.400314	0	0	1791	0.702904	0	1	0	1	1732	0.679749	0	0	1020	0.400314	0
CNOT3	Group 1	HGNC:7879	complex neurodevelopmental disorder	MONDO:0100038	AD	Definitive	47	{'Abnormality of the eye', 'Abnormality of head or neck', 'Abnormality of limbs', 'Abnormality of the musculoskeletal system', 'Abnormality of the integument', 'Abnormality of the nervous system', 'Abnormality of the ear', 'Abnormality of the digestive system'}	NoEvidence	49.76	1	0.06	ENSG00000088038	chr19	0	39.347	0.288991	0.147373	0.474527	0	0	0	0	0	0	1	73	780	2125	0.833987	0	0	0	0	0	0	2125	0.833987	0	0	0	1	2124	0.833595	0	0	0	0	0
COCH	Group 2	HGNC:2180	nonsyndromic genetic hearing loss	MONDO:0019497	AD	Definitive	0	{'Abnormality of the nervous system', 'Abnormality of the ear'}			5.75e-09	NoneReported	ENSG00000100473	chr14	15	25.31	0.00748589	0.00312338	0.0134892	0	0	0	0	0	0	1	152	3389	2379	0.933673	0	0	0	0	0	0	2379	0.933673	0	0	0	1	2353	0.923469	0	0	0	0	0
COL10A1	Group 2	HGNC:2185	Schmid metaphyseal chondrodysplasia	MONDO:0007983	AD	Definitive	0	{'Abnormality of limbs', 'Abnormality of the nervous system', 'Growth abnormality', 'Abnormality of the musculoskeletal system'}			0.01645	NoneReported	ENSG00000123500	chr6	10	17.948	0.00130277	0.00015585	0.00393409	0	0	0	0	0	0	0	0	0	0	0	0	0	0	0	0	0	0	0	0	0	0	0	0	0	0	0	0	0	0
COL11A1	Group 1	HGNC:2186	autosomal dominant nonsyndromic hearing loss	MONDO:0019587	AD	Moderate	63	{'Abnormality of the eye', 'Abnormality of the respiratory system', 'Abnormality of head or neck', 'Abnormality of limbs', 'Abnormality of the musculoskeletal system', 'Abnormality of prenatal development or birth', 'Growth abnormality', 'Constitutional symptom', 'Abnormality of the nervous system', 'Abnormality of the ear', 'Abnormality of the immune system'}	LittleEvidence	8.57	1	0.35	ENSG00000060718	chr1	17	117.97	0.11248	0.0703646	0.17058	0	0	0	0	0	0	1	653	106140	1761	0.69113	0	0	0	0	0	0	1761	0.69113	0	0	0	1	1600	0.627943	0	0	0	0	0
COL11A2	Group 2	HGNC:2187	otospondylomegaepiphyseal dysplasia	MONDO:0008975	AD	Definitive	31	{'Abnormality of limbs', 'Abnormality of the musculoskeletal system', 'Constitutional symptom', 'Abnormality of head or neck', 'Abnormality of the ear', 'Abnormality of the digestive system'}			0.00022512	NoneReported	ENSG00000204248	chr6	25	114.07	0.0481947	0.0341891	0.0659437	0	0	1	1	0	0	1	673	6002	1752	0.687598	0	0	1001	0.392857	0	0	1752	0.687598	0	1	0	1	1752	0.687598	0	0	1001	0.392857	0
COL11A2	Group 2	HGNC:2187	nonsyndromic genetic hearing loss	MONDO:0019497	AD	Definitive	31	{'Abnormality of limbs', 'Abnormality of the musculoskeletal system', 'Constitutional symptom', 'Abnormality of head or neck', 'Abnormality of the ear', 'Abnormality of the digestive system'}			0.00022512	NoneReported	ENSG00000204248	chr6	25	114.07	0.0481947	0.0341891	0.0659437	0	0	1	1	0	0	1	673	6002	1752	0.687598	0	0	1001	0.392857	0	0	1752	0.687598	0	1	0	1	1752	0.687598	0	0	1001	0.392857	0
COL1A2	Group 1	HGNC:2198	COL1A2-related Ehlers-Danlos syndrome	MONDO:0100606	AD	Definitive	565	{'Abnormality of the eye', 'Abnormality of the respiratory system', 'Abnormality of head or neck', 'Abnormality of the genitourinary system', 'Abnormality of limbs', 'Abnormality of the musculoskeletal system', 'Abnormality of metabolism/homeostasis', 'Abnormality of prenatal development or birth', 'Growth abnormality', 'Abnormality of blood and blood-forming tissues', 'Abnormality of the cardiov…	NoEvidence	4.09	1	0.34	ENSG00000164692	chr7	9	77.591	0.147989	0.0914511	0.222089	1	6	0	0	1	4	1	264	26188	2466	0.967818	1967	0.771978	0	0	1519	0.596154	2466	0.967818	1	0	1	1	2390	0.937991	1967	0.771978	0	0	1519
COL1A2	Group 1	HGNC:2198	COL1A2-related osteogenesis imperfecta	MONDO:0100596	AD	Definitive	565	{'Abnormality of the eye', 'Abnormality of the respiratory system', 'Abnormality of head or neck', 'Abnormality of the genitourinary system', 'Abnormality of limbs', 'Abnormality of the musculoskeletal system', 'Abnormality of metabolism/homeostasis', 'Abnormality of prenatal development or birth', 'Growth abnormality', 'Abnormality of blood and blood-forming tissues', 'Abnormality of the cardiov…	NoEvidence	4.09	1	0.34	ENSG00000164692	chr7	9	77.591	0.147989	0.0914511	0.222089	1	6	0	0	1	4	1	264	26188	2466	0.967818	1967	0.771978	0	0	1519	0.596154	2466	0.967818	1	0	1	1	2390	0.937991	1967	0.771978	0	0	1519
COL4A3	Group 2	HGNC:2204	Alport syndrome	MONDO:0018965	SD	Definitive	0	{'Abnormality of the eye', 'Abnormality of the genitourinary system', 'Abnormality of metabolism/homeostasis', 'Abnormality of the cardiovascular system', 'Abnormality of the ear', 'Abnormality of the immune system'}	AutosomalRecessive	47.51	0	0.71	ENSG00000169031	chr2	38	95.406	0.0224807	0.013381	0.0324985	0	0	0	0	0	0	1	588	24435	2226	0.873626	0	0	0	0	0	0	2226	0.873626	0	0	0	1	2213	0.868524	0	0	0	0	0
COL4A4	Group 2	HGNC:2206	Alport syndrome	MONDO:0018965	SD	Definitive	339	{'Abnormality of metabolism/homeostasis', 'Abnormality of the genitourinary system'}			3.93e-10	NoneReported	ENSG00000081052	chr2	40	84.509	0.0144327	0.00627783	0.0231893	1	7	0	0	1	6	1	538	127292	2535	0.994898	1938	0.760597	0	0	1856	0.728414	2535	0.994898	1	0	1	1	2525	0.990973	1938	0.760597	0	0	1848
COL5A2	Group 1	HGNC:2210	Ehlers-Danlos syndrome, classic type	MONDO:0007522	AD	Definitive	40	{'Abnormality of the respiratory system', 'Abnormality of limbs', 'Abnormality of the musculoskeletal system', 'Abnormality of blood and blood-forming tissues', 'Abnormality of the cardiovascular system', 'Abnormality of the integument', 'Abnormality of head or neck', 'Abnormality of the immune system'}			1	NoneReported	ENSG00000204262	chr2	4	94.538	0.218955	0.127567	0.341345	1	3	1	1	1	2	1	451	87585	2352	0.923077	926	0.363422	1093	0.428964	1004	0.394035	2352	0.923077	1	0	1	1	2229	0.874804	923	0.362245	0	0	475
COL6A1	Group 2	HGNC:2211	collagen 6-related myopathy	MONDO:0100225	AD	Definitive	152	{'Abnormality of the respiratory system', 'Abnormality of head or neck', 'Abnormality of the genitourinary system', 'Abnormality of limbs', 'Abnormality of the musculoskeletal system', 'Abnormality of metabolism/homeostasis', 'Abnormality of prenatal development or birth', 'Growth abnormality', 'Abnormality of the cardiovascular system', 'Abnormality of the digestive system', 'Constitutional symp…			4.57e-14	NoneReported	ENSG00000142156	chr21	8	63.496	0.0938407	0.0566998	0.145043	1	2	1	2	1	3	1	394	51674	2540	0.99686	1625	0.637755	1322	0.518838	1511	0.593014	2539	0.996468	1	1	1	1	2533	0.994113	1625	0.637755	1322	0.518838	978
COL6A2	Group 2	HGNC:2212	collagen 6-related myopathy	MONDO:0100225	AD	Definitive	204	{'Abnormality of the eye', 'Abnormality of the respiratory system', 'Abnormality of head or neck', 'Abnormality of limbs', 'Abnormality of the musculoskeletal system', 'Abnormality of metabolism/homeostasis', 'Abnormality of prenatal development or birth', 'Abnormality of the nervous system', 'Abnormality of the immune system'}			5.05e-23	NoneReported	ENSG00000142173	chr21	22	54.312	0.0110066	0.00303393	0.0209111	1	1	1	6	1	3	1	347	34731	2530	0.992936	882	0.346154	1490	0.584772	1610	0.631868	2529	0.992543	1	1	1	1	2527	0.991758	882	0.346154	1490	0.584772	1610
COL6A3	Group 2	HGNC:2213	collagen 6-related myopathy	MONDO:0100225	AD	Definitive	132	{'Abnormality of head or neck', 'Abnormality of limbs', 'Abnormality of the musculoskeletal system', 'Abnormality of metabolism/homeostasis', 'Abnormality of the nervous system'}			2.21e-13	NoneReported	ENSG00000163359	chr2	55	122.52	0.0273373	0.0179332	0.0382126	0	0	0	0	0	0	1	425	48991	2527	0.991758	0	0	0	0	0	0	2527	0.991758	0	0	0	1	2508	0.984301	0	0	0	0	0
COMP	Group 2	HGNC:2227	COMP-related skeletal dysplasia	MONDO:0100593	AD	Definitive	66	{'Abnormality of limbs', 'Abnormality of the musculoskeletal system', 'Growth abnormality', 'Constitutional symptom', 'Abnormality of the nervous system'}			1.64e-24	NoneReported	ENSG00000105664	chr19	21	39.539	0.00968787	0.00433976	0.0163647	0	0	1	3	0	0	1	81	538	1900	0.745683	0	0	1452	0.569859	0	0	1552	0.609105	0	1	0	1	1899	0.74529	0	0	1452	0.569859	0
CPOX	Group 2	HGNC:2321	CPOX-related hereditary coproporphyria	MONDO:0800180	SD	Definitive	7	{'Abnormality of the respiratory system', 'Abnormality of the genitourinary system', 'Abnormality of the musculoskeletal system', 'Abnormality of metabolism/homeostasis', 'Abnormality of the cardiovascular system', 'Abnormality of the digestive system', 'Constitutional symptom', 'Abnormality of the integument', 'Abnormality of the nervous system', 'Abnormality of the immune system'}			0.00050093	NoneReported	ENSG00000080819	chr3	5	19.388	0.0314115	0.0144774	0.0545113	1	3	1	1	0	0	1	124	1899	1715	0.673077	1579	0.619702	1045	0.410126	0	0	1705	0.669152	1	0	0	1	1628	0.638933	1505	0.590659	0	0	0
CRX	Group 2	HGNC:2383	cone-rod dystrophy 2	MONDO:0007362	AD	Definitive	100	{'Abnormality of the eye'}			0.72313	NoneReported	ENSG00000105392	chr19	2	10.501	0.0450635	0.00616725	0.11176	0	0	0	0	0	0	1	199	10036	2148	0.843014	0	0	0	0	0	0	2148	0.843014	0	0	0	1	2129	0.835557	0	0	0	0	0
CSDE1	Group 1	HGNC:29905	complex neurodevelopmental disorder	MONDO:0100038	AD	Definitive	2	{'Abnormality of head or neck', 'Abnormality of the musculoskeletal system', 'Abnormality of the integument', 'Abnormality of the nervous system', 'Abnormality of the immune system'}			1	NoneReported	ENSG00000009307	chr1	2	43.828	0.237906	0.110177	0.432872	0	0	1	1	0	0	1	48	958	1939	0.760989	0	0	693	0.271978	0	0	1939	0.760989	0	0	0	1	1711	0.671507	0	0	0	0	0
CSNK2A1	Group 1	HGNC:2457	syndromic intellectual disability	MONDO:0000508	AD	Definitive	42	{'Abnormality of the eye', 'Abnormal cellular phenotype', 'Abnormality of the nervous system', 'Abnormality of the musculoskeletal system', 'Abnormality of metabolism/homeostasis', 'Abnormality of prenatal development or birth', 'Growth abnormality', 'Abnormality of blood and blood-forming tissues', 'Abnormality of the cardiovascular system', 'Abnormality of limbs', 'Abnormality of the digestive …	LittleEvidence	2.89	1	0.27	ENSG00000101266	chr20	4	30.787	0.166458	0.0727334	0.319091	0	0	0	0	0	0	1	197	11938	2457	0.964286	0	0	0	0	0	0	2457	0.964286	0	0	0	1	2367	0.928964	0	0	0	0	0
CSNK2B	Group 1	HGNC:2460	Poirier-Bienvenu neurodevelopmental syndrome	MONDO:0032889	AD	Definitive	61	{'Abnormality of the nervous system', 'Abnormality of head or neck', 'Abnormality of the musculoskeletal system'}			0.99996	NoneReported	ENSG00000204435	chr6	1	12.396	0.25117	0.0414163	0.748163	1	1	1	3	0	0	0	0	0	1525	0.598509	998	0.39168	1513	0.593799	0	0	0	0	1	1	0	0	1525	0.598509	998	0.39168	1513	0.593799	0
CSRP3	Group 2	HGNC:2472	hypertrophic cardiomyopathy	MONDO:0005045	SD	Definitive	25	{'Abnormality of the cardiovascular system', 'Constitutional symptom'}			1.04e-07	NoneReported	ENSG00000129170	chr11	7	10.009	0.00575941	0.00101535	0.0147164	0	0	1	3	0	0	1	91	2962	2325	0.91248	0	0	1366	0.536107	0	0	2322	0.911303	0	1	0	1	2307	0.905416	0	0	1366	0.536107	0
CTLA4	Group 2	HGNC:2505	autoimmune lymphoproliferative syndrome due to CTLA4 haploinsufficiency	MONDO:0014493	AD	Definitive	47	{'Abnormality of the respiratory system', 'Abnormal cellular phenotype', 'Abnormality of the musculoskeletal system', 'Abnormality of metabolism/homeostasis', 'Abnormality of blood and blood-forming tissues', 'Abnormality of the cardiovascular system', 'Abnormality of the digestive system', 'Abnormality of the integument', 'Abnormality of head or neck', 'Abnormality of the immune system'}			0.99829	NoneReported	ENSG00000163599	chr2	0	8.9582	0.0918663	0.0227451	0.217185	0	0	1	1	0	0	1	186	8634	2263	0.888148	0	0	1172	0.459969	0	0	2263	0.888148	0	1	0	1	1991	0.781397	0	0	1172	0.459969	0
CTNND1	Group 1	HGNC:2515	blepharocheilodontic syndrome 2	MONDO:0040503	AD	Definitive	0	{'Abnormality of the eye', 'Abnormality of limbs', 'Abnormality of the musculoskeletal system', 'Abnormality of the integument', 'Abnormality of head or neck'}			1	NoneReported	ENSG00000198561	chr11	4	49.603	0.206731	0.107461	0.345753	0	0	0	0	0	0	0	0	0	0	0	0	0	0	0	0	0	0	0	0	0	0	0	0	0	0	0	0	0	0
CTR9	Group 1	HGNC:16850	CTR9-related neurodevelopmental disorder	MONDO:1040006	AD	Moderate	0	{'Abnormality of head or neck', 'Abnormality of the musculoskeletal system', 'Abnormality of the integument', 'Abnormality of the nervous system', 'Abnormality of the immune system'}			1	NoneReported	ENSG00000198730	chr11	4	67.849	0.243473	0.128044	0.404718	0	0	0	0	0	0	1	145	2806	2262	0.887755	0	0	0	0	0	0	2262	0.887755	0	0	0	1	2197	0.862245	0	0	0	0	0
CUX2	Group 1	HGNC:19347	developmental and epileptic encephalopathy	MONDO:0100062	AD	Moderate	3	{'Abnormality of the nervous system'}			1	NoneReported	ENSG00000111249	chr12	6	63.192	0.177777	0.116406	0.254054	1	1	0	0	0	0	1	281	33217	2466	0.967818	978	0.38383	0	0	0	0	2466	0.967818	0	0	0	1	2391	0.938383	0	0	0	0	0
CXCR4	Group 2	HGNC:2561	WHIM syndrome	MONDO:0023880	AD	Definitive	35	{'Abnormality of the respiratory system', 'Abnormality of the genitourinary system', 'Abnormal cellular phenotype', 'Abnormality of metabolism/homeostasis', 'Abnormality of blood and blood-forming tissues', 'Abnormality of the integument', 'Abnormality of head or neck', 'Neoplasm', 'Abnormality of the immune system'}			0.96908	NoneReported	ENSG00000121966	chr2	4	8.6947	0.0648886	0.0210329	0.13956	0	0	0	0	0	0	1	133	4042	2261	0.887363	0	0	0	0	0	0	2261	0.887363	0	0	0	1	2152	0.844584	0	0	0	0	0
CYFIP2	Group 1	HGNC:13760	complex neurodevelopmental disorder	MONDO:0100038	AD	Definitive	14	{'Abnormality of the integument', 'Abnormality of the nervous system', 'Abnormality of head or neck', 'Abnormality of the musculoskeletal system'}			1	NoneReported	ENSG00000055163	chr5	2	68.242	0.265417	0.112858	0.500944	0	0	0	0	0	0	1	105	2736	1844	0.723705	0	0	0	0	0	0	1844	0.723705	0	0	0	1	1711	0.671507	0	0	0	0	0
DCC	Group 2	HGNC:2701	mirror movements 1 and/or agenesis of the corpus callosum	MONDO:0100515	AD	Definitive	23	{'Abnormality of the nervous system'}			1	NoneReported	ENSG00000187323	chr18	15	81.578	0.0946047	0.0662816	0.129913	1	2	0	0	1	2	1	258	14968	2548	1	1683	0.660518	0	0	1168	0.458399	2548	1	1	0	1	0	2536	0.99529	1683	0.660518	0	0	1168
DCTN1	Group 2	HGNC:2711	amyotrophic lateral sclerosis	MONDO:0004976	AD	Moderate	11	{'Abnormality of the eye', 'Abnormality of the respiratory system', 'Abnormality of head or neck', 'Abnormality of limbs', 'Abnormality of the musculoskeletal system', 'Growth abnormality', 'Abnormality of the voice', 'Abnormality of the nervous system', 'Abnormality of the digestive system'}			0.99981	NoneReported	ENSG00000204843	chr2	17	70.13	0.0796229	0.0486711	0.12287	0	0	1	2	1	1	1	23	180	1426	0.559655	0	0	791	0.31044	625	0.24529	1398	0.548666	0	1	1	1	1399	0.549058	0	0	791	0.31044	625
DDR2	Group 2	HGNC:2731	warburg-cinotti syndrome	MONDO:0032579	AD	Moderate	1	{'Abnormality of the eye', 'Abnormality of the respiratory system', 'Abnormality of limbs', 'Abnormality of the musculoskeletal system', 'Abnormality of metabolism/homeostasis', 'Abnormality of the cardiovascular system', 'Abnormality of the integument', 'Abnormality of head or neck', 'Abnormality of the ear', 'Neoplasm', 'Abnormality of the immune system'}			1	NoneReported	ENSG00000162733	chr1	9	41.775	0.0756062	0.046698	0.114717	1	2	0	0	1	2	1	241	22001	2431	0.954082	1304	0.511774	0	0	853	0.334772	2431	0.954082	1	0	1	1	2340	0.918367	1304	0.511774	0	0	477
DES	Group 2	HGNC:2770	arrhythmogenic right ventricular cardiomyopathy	MONDO:0016587	AD	Moderate	103	{'Abnormality of the respiratory system', 'Abnormality of head or neck', 'Abnormality of limbs', 'Abnormality of the musculoskeletal system', 'Abnormality of metabolism/homeostasis', 'Abnormality of the cardiovascular system', 'Abnormality of the breast', 'Abnormality of the nervous system', 'Abnormality of the digestive system'}			2.4e-06	NoneReported	ENSG00000175084	chr2	8	24.204	0.0250682	0.010028	0.0494454	1	3	1	3	1	1	1	50	759	1422	0.558085	1117	0.438383	1187	0.465856	1107	0.434458	1413	0.554553	1	1	1	1	1417	0.556122	1117	0.438383	1187	0.465856	1107
DES	Group 2	HGNC:2770	dilated cardiomyopathy	MONDO:0005021	AD	Definitive	103	{'Abnormality of the respiratory system', 'Abnormality of head or neck', 'Abnormality of limbs', 'Abnormality of the musculoskeletal system', 'Abnormality of metabolism/homeostasis', 'Abnormality of the cardiovascular system', 'Abnormality of the breast', 'Abnormality of the nervous system', 'Abnormality of the digestive system'}			2.4e-06	NoneReported	ENSG00000175084	chr2	8	24.204	0.0250682	0.010028	0.0494454	1	3	1	3	1	1	1	50	759	1422	0.558085	1117	0.438383	1187	0.465856	1107	0.434458	1413	0.554553	1	1	1	1	1417	0.556122	1117	0.438383	1187	0.465856	1107
DHX30	Group 1	HGNC:16716	neurodevelopmental disorder with severe motor impairment and absent language	MONDO:0060622	AD	Definitive	12	{'Abnormality of the eye', 'Abnormality of head or neck', 'Abnormality of limbs', 'Abnormality of the musculoskeletal system', 'Abnormality of metabolism/homeostasis', 'Abnormality of the integument', 'Abnormality of the nervous system', 'Abnormality of the ear', 'Abnormality of the digestive system'}			1	NoneReported	ENSG00000132153	chr3	2	54.965	0.218786	0.125275	0.341328	0	0	0	0	0	0	1	55	631	1511	0.593014	0	0	0	0	0	0	1511	0.593014	0	0	0	1	1443	0.566327	0	0	0	0	0
DIAPH1	Group 1	HGNC:2876	DIAPH1-related sensorineural hearing loss-thrombocytopenia syndrome	MONDO:0044635	AD	Definitive	40	{'Abnormality of the ear', 'Abnormality of the genitourinary system', 'Abnormality of blood and blood-forming tissues'}			1	NoneReported	ENSG00000131504	chr5	12	60.819	0.105025	0.0650413	0.158795	0	0	0	0	0	0	1	69	708	1871	0.734301	0	0	0	0	0	0	1871	0.734301	0	0	0	1	1800	0.706436	0	0	0	0	0
DNAJB11	Group 2	HGNC:14889	autosomal dominant polycystic kidney disease	MONDO:0004691	AD	Definitive	17	{'Abnormality of the cardiovascular system', 'Abnormality of the musculoskeletal system', 'Abnormality of the genitourinary system', 'Abnormality of the digestive system'}			0.00011029	NoneReported	ENSG00000090520	chr3	5	20.3	0.0622003	0.0286792	0.113118	1	2	1	3	0	0	1	31	355	1394	0.547096	1262	0.49529	1328	0.521193	0	0	1311	0.514521	1	1	0	1	1375	0.539639	721	0.282967	1328	0.521193	0
DNAJB6	Group 2	HGNC:14888	muscular dystrophy, limb-girdle, autosomal dominant	MONDO:0015151	AD	Definitive	13	{'Abnormality of the respiratory system', 'Abnormality of head or neck', 'Abnormality of limbs', 'Abnormality of the musculoskeletal system', 'Abnormality of metabolism/homeostasis', 'Constitutional symptom', 'Abnormality of the nervous system', 'Abnormality of the digestive system'}	NoEvidence	47.78	0	0.92	ENSG00000105993	chr7	3	19.51	0.0799761	0.0343788	0.152351	0	0	1	3	1	1	1	585	106473	2527	0.991758	0	0	1318	0.517268	1167	0.458006	2527	0.991758	0	1	1	1	2507	0.983909	0	0	1318	0.517268	1167
DNAJC5	Group 1	HGNC:16235	adult neuronal ceroid lipofuscinosis	MONDO:0019260	AD	Moderate	4	{'Abnormality of the cardiovascular system', 'Abnormal cellular phenotype', 'Abnormality of the nervous system', 'Abnormality of metabolism/homeostasis'}			0.99993	NoneReported	ENSG00000101152	chr20	1	9.8874	0.142219	0.0469396	0.304482	0	0	0	0	0	0	1	96	869	1431	0.561617	0	0	0	0	0	0	1431	0.561617	0	0	0	1	1290	0.506279	0	0	0	0	0
DNM1	Group 1	HGNC:2972	developmental and epileptic encephalopathy	MONDO:0100062	AD	Definitive	22	{'Abnormality of the nervous system', 'Abnormality of the musculoskeletal system'}	AutosomalRecessive	13.49	1	0.42	ENSG00000106976	chr9	6	46.978	0.168886	0.0920073	0.27659	1	2	0	0	1	1	1	89	3245	2213	0.868524	1239	0.486264	0	0	952	0.373626	2212	0.868132	1	0	1	1	2122	0.83281	1239	0.486264	0	0	952
DNM1L	Group 2	HGNC:2973	encephalopathy due to mitochondrial and peroxisomal fission defect	MONDO:0054865	AD	Definitive	33	{'Abnormality of the eye', 'Abnormality of the respiratory system', 'Abnormality of head or neck', 'Abnormality of limbs', 'Abnormality of the musculoskeletal system', 'Abnormality of metabolism/homeostasis', 'Abnormality of prenatal development or birth', 'Growth abnormality', 'Abnormality of the nervous system', 'Abnormality of the digestive system'}			0.92424	NoneReported	ENSG00000087470	chr12	14	43.299	0.0388963	0.0215194	0.0658627	1	3	1	2	1	1	1	318	33823	1874	0.735479	621	0.243721	1036	0.406593	550	0.215856	1754	0.688383	1	0	1	1	1306	0.512559	621	0.243721	0	0	550
DNM2	Group 1	HGNC:2974	Charcot-Marie-Tooth disease	MONDO:0015626	AD	Definitive	25	{'Abnormality of the eye', 'Abnormality of head or neck', 'Abnormality of limbs', 'Abnormality of the musculoskeletal system', 'Abnormality of metabolism/homeostasis', 'Abnormality of the nervous system'}			1	NoneReported	ENSG00000079805	chr19	3	43.133	0.193576	0.11177	0.301702	1	1	0	0	0	0	1	147	7905	2188	0.858713	1081	0.424254	0	0	0	0	2188	0.858713	1	0	0	1	2105	0.826138	1081	0.424254	0	0	0
DNM2	Group 1	HGNC:2974	autosomal dominant centronuclear myopathy	MONDO:0008048	AD	Definitive	25	{'Abnormality of the eye', 'Abnormality of head or neck', 'Abnormality of limbs', 'Abnormality of the musculoskeletal system', 'Abnormality of metabolism/homeostasis', 'Abnormality of the nervous system'}			1	NoneReported	ENSG00000079805	chr19	3	43.133	0.193576	0.11177	0.301702	1	1	0	0	0	0	1	147	7905	2188	0.858713	1081	0.424254	0	0	0	0	2188	0.858713	1	0	0	1	2105	0.826138	1081	0.424254	0	0	0
DPF2	Group 1	HGNC:9964	Coffin-Siris syndrome	MONDO:0015452	AD	Definitive	11	{'Abnormality of the eye', 'Abnormality of head or neck', 'Abnormality of limbs', 'Abnormality of the musculoskeletal system', 'Abnormality of prenatal development or birth', 'Growth abnormality', 'Abnormality of the cardiovascular system', 'Abnormality of the digestive system', 'Abnormality of the integument', 'Abnormality of the nervous system', 'Abnormality of the ear', 'Abnormality of the imm…			1	NoneReported	ENSG00000133884	chr11	1	29.434	0.171879	0.0846984	0.302353	0	0	0	0	0	0	1	16	59	1753	0.687991	0	0	0	0	0	0	1753	0.687991	0	0	0	1	1440	0.565149	0	0	0	0	0
DSC2	Group 2	HGNC:3036	familial isolated arrhythmogenic right ventricular dysplasia	MONDO:0016342	AD	Definitive	71	{'Abnormality of the respiratory system', 'Abnormality of limbs', 'Abnormality of the cardiovascular system', 'Constitutional symptom', 'Abnormality of the integument', 'Abnormality of the nervous system'}	LittleEvidence	70.44	0	0.74	ENSG00000134755	chr18	19	40.471	0.0107045	0.00492452	0.0183613	1	2	0	0	0	0	1	123	5316	2341	0.91876	1113	0.436813	0	0	0	0	2341	0.91876	1	0	0	1	2294	0.900314	663	0.260204	0	0	0
DSPP	Group 2	HGNC:3054	dentinogenesis imperfecta	MONDO:0018849	AD	Definitive	0	{'Abnormality of head or neck', 'Abnormality of the ear', 'Abnormality of the musculoskeletal system'}	NoEvidence	61.42	0	1.27	ENSG00000152591	chr4	13	17.6	0.00294282	0.00014818	0.0104535	0	0	0	0	0	0	1	220	12895	2529	0.992543	0	0	0	0	0	0	2529	0.992543	0	0	0	1	2413	0.947017	0	0	0	0	0
EED	Group 1	HGNC:3188	Cohen-Gibson syndrome	MONDO:0060510	AD	Moderate	10	{'Abnormality of the eye', 'Abnormality of head or neck', 'Abnormality of the genitourinary system', 'Abnormality of limbs', 'Abnormality of the musculoskeletal system', 'Growth abnormality', 'Abnormality of the cardiovascular system', 'Abnormality of the breast', 'Abnormality of the integument', 'Abnormality of the nervous system', 'Abnormality of the ear', 'Abnormality of the digestive system'}			0.99914	NoneReported	ENSG00000074266	chr11	1	25.352	0.402948	0.125436	0.776767	1	1	0	0	1	1	1	217	14133	2423	0.950942	983	0.385793	0	0	983	0.385793	2423	0.950942	1	0	1	1	2214	0.868917	983	0.385793	0	0	983
EEF1A2	Group 1	HGNC:3192	complex neurodevelopmental disorder	MONDO:0100038	AD	Definitive	27	{'Abnormality of the eye', 'Abnormality of head or neck', 'Abnormality of limbs', 'Abnormality of the musculoskeletal system', 'Abnormality of prenatal development or birth', 'Abnormality of the nervous system', 'Abnormality of the ear'}	NoEvidence	36.29	1	0.31	ENSG00000101210	chr20	0	16.035	0.429592	0.100074	0.873321	1	3	1	3	0	0	1	166	9131	2407	0.944662	1588	0.623234	1384	0.543171	0	0	2406	0.94427	1	1	0	1	2402	0.9427	502	0.197017	1384	0.543171	0
EFEMP1	Group 1	HGNC:3218	Doyne honeycomb retinal dystrophy	MONDO:0007471	AD	Definitive	6	{'Abnormality of the eye'}			1	NoneReported	ENSG00000115380	chr2	1	31.022	0.179099	0.0877622	0.312195	0	0	0	0	1	1	1	267	25325	2355	0.924254	0	0	0	0	811	0.318289	2355	0.924254	0	0	0	1	2214	0.868917	0	0	0	0	0
EFEMP1	Group 1	HGNC:3218	open-angle glaucoma	MONDO:0005338	AD	Moderate	6	{'Abnormality of the eye'}			1	NoneReported	ENSG00000115380	chr2	1	31.022	0.179099	0.0877622	0.312195	0	0	0	0	1	1	1	267	25325	2355	0.924254	0	0	0	0	811	0.318289	2355	0.924254	0	0	0	1	2214	0.868917	0	0	0	0	0
EGFR	Group 2	HGNC:3236	non-small cell lung carcinoma	MONDO:0005233	AD	Definitive	2	{'Abnormality of the respiratory system', 'Neoplasm'}	NoEvidence	0.3	0.98	0.48	ENSG00000146648	chr7	15	66.249	0.0693613	0.046289	0.099255	1	6	1	3	1	1	1	506	97109	2529	0.992543	2286	0.897174	1161	0.455651	1125	0.441523	2528	0.992151	1	1	1	1	2524	0.990581	2286	0.897174	1161	0.455651	1125
EGR2	Group 1	HGNC:3239	Charcot-Marie-Tooth disease	MONDO:0015626	SD	Definitive	5	{'Abnormality of the eye', 'Abnormality of the respiratory system', 'Abnormality of head or neck', 'Abnormality of limbs', 'Abnormality of the musculoskeletal system', 'Abnormality of metabolism/homeostasis', 'Abnormality of the nervous system'}	NoEvidence	6.85	1	0.4	ENSG00000122877	chr10	2	10.421	0.145027	0.0452381	0.327978	0	0	0	0	0	0	1	137	404	1393	0.546703	0	0	0	0	0	0	1393	0.546703	0	0	0	1	963	0.377943	0	0	0	0	0
EIF2S3	Group 1	HGNC:3267	MEHMO syndrome	MONDO:0010258	AD	Definitive	0	{'Abnormality of the eye', 'Abnormality of head or neck', 'Abnormality of the endocrine system', 'Abnormality of the genitourinary system', 'Abnormality of the musculoskeletal system', 'Abnormality of metabolism/homeostasis', 'Growth abnormality', 'Abnormality of the nervous system', 'Abnormality of the ear'}				NoneReported	ENSG00000130741	chrX	1	14.742	0.420482	0.0803765	0.883557	0	0	0	0	0	0	0	0	0	0	0	0	0	0	0	0	0	0	0	0	0	0	0	0	0	0	0	0	0	0
ELANE	Group 2	HGNC:3309	neutropenia	MONDO:0001475	AD	Definitive	76	{'Abnormal cellular phenotype', 'Abnormality of metabolism/homeostasis', 'Abnormality of blood and blood-forming tissues', 'Constitutional symptom', 'Abnormality of head or neck', 'Neoplasm', 'Abnormality of the immune system'}	LittleEvidence	34.42	0	1.25	ENSG00000197561	chr19	6	10.485	0.0104304	0.00260403	0.0223433	0	0	0	0	0	0	1	31	246	2066	0.810832	0	0	0	0	0	0	2066	0.810832	0	0	0	1	2021	0.793171	0	0	0	0	0
ELOVL4	Group 2	HGNC:14415	ELOVL4-related maculopathy	MONDO:0700227	AD	Definitive	5	{'Abnormality of the eye', 'Abnormality of the musculoskeletal system', 'Abnormality of the integument', 'Abnormality of the nervous system', 'Abnormality of the immune system'}			0.12588	NoneReported	ENSG00000118402	chr6	3	19.062	0.0438288	0.0232888	0.0715757	1	1	1	1	0	0	1	319	30748	2324	0.912088	426	0.16719	426	0.16719	0	0	2322	0.911303	1	1	0	1	2237	0.877943	426	0.16719	426	0.16719	0
ELP4	Group 2	HGNC:1171	ocular dysgenesis caused by defects in PAX6 regulation	MONDO:0700246	AD	Moderate	0	{'Abnormality of the eye'}			5.23e-11	NoneReported	ENSG00000109911	chr11	14	21.285	0.00093435	0.00026722	0.00217569	0	0	1	1	0	0	1	269	24842	2351	0.922684	0	0	1089	0.427394	0	0	2350	0.922292	0	1	0	1	1855	0.728022	0	0	1089	0.427394	0
EMC1	Group 2	HGNC:28957	complex neurodevelopmental disorder with motor features	MONDO:0100516	AD	Moderate	0	{'Abnormality of the eye', 'Abnormality of the respiratory system', 'Abnormality of head or neck', 'Abnormality of the endocrine system', 'Abnormality of the genitourinary system', 'Abnormality of limbs', 'Abnormality of the musculoskeletal system', 'Abnormality of metabolism/homeostasis', 'Growth abnormality', 'Abnormality of blood and blood-forming tissues', 'Abnormality of the cardiovascular s…			1.01e-25	NoneReported	ENSG00000127463	chr1	46	58.3	0.00739092	0.00349363	0.0123248	0	0	0	0	0	0	1	61	176	1431	0.561617	0	0	0	0	0	0	1431	0.561617	0	0	0	1	1431	0.561617	0	0	0	0	0
EPCAM	Group 2	HGNC:11529	Lynch syndrome	MONDO:0005835	AD	Definitive	13	{'Neoplasm', 'Abnormality of the genitourinary system', 'Abnormality of the digestive system'}	AutosomalRecessive	60.55	0	1.34	ENSG00000119888	chr2	13	17.83	0.00317318	0.00061112	0.00808303	0	0	0	0	0	0	1	200	9470	2067	0.811224	0	0	0	0	0	0	2067	0.811224	0	0	0	1	2057	0.8073	0	0	0	0	0
EPHB4	Group 2	HGNC:3395	EPHB4-associated vascular malformation spectrum	MONDO:0700080	AD	Definitive	41	{'Abnormality of the respiratory system', 'Abnormality of head or neck', 'Abnormality of metabolism/homeostasis', 'Abnormality of prenatal development or birth', 'Abnormality of blood and blood-forming tissues', 'Abnormality of the cardiovascular system', 'Abnormality of the integument', 'Abnormality of the nervous system', 'Abnormality of the digestive system'}			4.31e-06	NoneReported	ENSG00000196411	chr7	14	51.806	0.0378879	0.0228334	0.0613129	1	2	1	1	1	2	1	47	932	1927	0.756279	1339	0.52551	860	0.33752	1339	0.52551	1923	0.75471	1	1	1	1	1927	0.756279	1339	0.52551	860	0.33752	1339
ETS1	Group 1	HGNC:3488	congenital heart disease	MONDO:0005453	AD	Moderate	1	{'Abnormality of the cardiovascular system', 'Abnormality of the musculoskeletal system'}			0.99981	NoneReported	ENSG00000134954	chr11	5	27.007	0.122606	0.0574518	0.225249	1	1	0	0	1	1	1	392	49377	2540	0.99686	1263	0.495683	0	0	1263	0.495683	2540	0.99686	1	0	1	1	2494	0.978807	1263	0.495683	0	0	1263
EZH2	Group 1	HGNC:3527	Weaver syndrome	MONDO:0010193	AD	Definitive	27	{'Abnormality of the eye', 'Abnormality of head or neck', 'Abnormality of the genitourinary system', 'Abnormality of limbs', 'Abnormality of the musculoskeletal system', 'Growth abnormality', 'Abnormality of the cardiovascular system', 'Abnormality of the breast', 'Abnormality of the voice', 'Abnormality of the integument', 'Abnormality of the nervous system', 'Abnormality of the ear', 'Abnormali…			1	NoneReported	ENSG00000106462	chr7	2	43.196	0.547004	0.225794	0.869699	0	0	1	1	1	1	1	147	7124	2443	0.958791	0	0	547	0.214678	1085	0.425824	2441	0.958006	0	1	0	1	2183	0.85675	0	0	547	0.214678	0
F11	Group 2	HGNC:3529	congenital factor XI deficiency	MONDO:0012897	SD	Definitive	2	{'Abnormality of the genitourinary system', 'Abnormality of the musculoskeletal system', 'Abnormality of blood and blood-forming tissues', 'Abnormality of the cardiovascular system', 'Abnormality of head or neck', 'Abnormality of the digestive system'}			4.44e-22	NoneReported	ENSG00000088926	chr4	37	33.679	0.00051739	7.82e-05	0.00146973	0	0	0	0	0	0	1	162	5889	2430	0.953689	0	0	0	0	0	0	2430	0.953689	0	0	0	1	2362	0.927002	0	0	0	0	0
F12	Group 2	HGNC:3530	hereditary angioedema type 3	MONDO:0012526	AD	Definitive	4	{'Abnormality of the respiratory system', 'Abnormality of metabolism/homeostasis', 'Abnormality of the cardiovascular system', 'Constitutional symptom', 'Abnormality of the integument', 'Abnormality of head or neck', 'Abnormality of the digestive system'}			2.94e-26	NoneReported	ENSG00000131187	chr5	17	32.911	0.00130026	0.00010187	0.0047841	1	1	1	1	0	0	0	0	0	1103	0.432889	1103	0.432889	1103	0.432889	0	0	0	0	1	1	0	0	1103	0.432889	1103	0.432889	1103	0.432889	0
F2	Group 2	HGNC:3535	thrombophilia due to thrombin defect	MONDO:0008559	AD	Definitive	5	{'Abnormality of the cardiovascular system', 'Abnormality of the respiratory system', 'Abnormality of blood and blood-forming tissues'}			0.15426	NoneReported	ENSG00000180210	chr11	12	36.279	0.0318168	0.0181229	0.0493101	1	1	0	0	1	1	1	35	495	1765	0.6927	614	0.240973	0	0	942	0.369702	1765	0.6927	1	0	1	1	1741	0.683281	614	0.240973	0	0	942
F5	Group 2	HGNC:3542	thrombophilia due to activated protein C resistance	MONDO:0008560	AD	Definitive	17	{'Abnormality of blood and blood-forming tissues'}	AutosomalRecessive	66.18	0	0.71	ENSG00000198734	chr1	41	94.738	0.0155476	0.00603117	0.0257518	1	7	1	1	1	1	1	272	33069	2456	0.963893	2144	0.841444	970	0.380691	798	0.313187	2456	0.963893	1	1	1	1	2413	0.947017	1944	0.762951	970	0.380691	798
FAM111B	Group 2	HGNC:24200	hereditary sclerosing poikiloderma with tendon and pulmonary involvement	MONDO:0014310	AD	Moderate	4	{'Abnormality of the eye', 'Abnormality of the respiratory system', 'Abnormality of head or neck', 'Abnormality of the endocrine system', 'Abnormality of limbs', 'Abnormality of the musculoskeletal system', 'Abnormality of metabolism/homeostasis', 'Growth abnormality', 'Abnormality of the digestive system', 'Abnormality of the integument', 'Abnormality of the nervous system', 'Abnormality of the …			0.10723	NoneReported	ENSG00000189057	chr11	1	1.1472	0.00126417	8.26e-05	0.0043385	0	0	0	0	0	0	1	63	1075	1770	0.694662	0	0	0	0	0	0	1770	0.694662	0	0	0	1	1757	0.68956	0	0	0	0	0
FAR1	Group 1	HGNC:26222	fatty acyl-CoA reductase 1 upregulation	MONDO:0100230	AD	Moderate	5	{'Abnormality of the eye', 'Abnormality of head or neck', 'Abnormality of the musculoskeletal system', 'Abnormality of the nervous system', 'Abnormality of the digestive system'}			0.57071	NoneReported	ENSG00000197601	chr11	3	25.974	0.134598	0.0590806	0.253935	0	0	0	0	0	0	1	342	37147	2393	0.939168	0	0	0	0	0	0	2393	0.939168	0	0	0	1	2179	0.855181	0	0	0	0	0
FBLN5	Group 1	HGNC:3602	demyelinating hereditary motor and sensory neuropathy	MONDO:0018776	AD	Moderate	5	{'Abnormality of the eye', 'Abnormality of limbs', 'Abnormality of the musculoskeletal system', 'Abnormality of the cardiovascular system', 'Abnormality of the integument', 'Abnormality of the nervous system'}			0.25042	NoneReported	ENSG00000140092	chr14	1	27.641	0.167981	0.0702295	0.323826	1	1	1	1	0	0	1	207	16163	2494	0.978807	826	0.324176	898	0.352433	0	0	2494	0.978807	0	1	0	1	2483	0.97449	0	0	898	0.352433	0
FBXO38	Group 1	HGNC:28844	distal hereditary motor neuropathy	MONDO:0018894	AD	Moderate	1	{'Abnormality of limbs', 'Abnormality of the nervous system', 'Abnormality of the musculoskeletal system'}			0.052957	NoneReported	ENSG00000145868	chr5	9	59.195	0.104729	0.0626613	0.163219	1	1	0	0	1	1	1	147	7316	2064	0.810047	1000	0.392465	0	0	1057	0.414835	2064	0.810047	1	0	0	1	1806	0.708791	1000	0.392465	0	0	0
FGA	Group 2	HGNC:3661	congenital fibrinogen deficiency	MONDO:0018060	SD	Definitive	31	{'Abnormality of the genitourinary system', 'Abnormality of metabolism/homeostasis', 'Abnormality of the cardiovascular system', 'Abnormality of the digestive system', 'Abnormality of the integument', 'Abnormality of the nervous system', 'Abnormality of the immune system'}			2.93e-06	NoneReported	ENSG00000171560	chr4	25	34.214	0.00297664	0.00047693	0.00794198	0	0	1	1	0	0	1	108	2766	2133	0.837127	0	0	1148	0.450549	0	0	2133	0.837127	0	1	0	1	2047	0.803375	0	0	1148	0.450549	0
FGB	Group 2	HGNC:3662	congenital fibrinogen deficiency	MONDO:0018060	SD	Definitive	4	{'Abnormality of the eye', 'Abnormality of head or neck', 'Abnormality of the genitourinary system', 'Abnormality of limbs', 'Abnormality of the musculoskeletal system', 'Abnormality of metabolism/homeostasis', 'Abnormality of blood and blood-forming tissues', 'Abnormality of the cardiovascular system', 'Abnormality of the digestive system', 'Constitutional symptom', 'Abnormality of the integumen…			0.018221	NoneReported	ENSG00000171564	chr4	5	24.309	0.0205516	0.00718683	0.0393747	1	2	0	0	0	0	1	105	3174	2165	0.849686	630	0.247253	0	0	0	0	2165	0.849686	1	0	0	1	1615	0.63383	560	0.21978	0	0	0
FGF12	Group 2	HGNC:3668	developmental and epileptic encephalopathy	MONDO:0100062	AD	Definitive	3	{'Abnormality of the eye', 'Abnormality of head or neck', 'Abnormality of the musculoskeletal system', 'Abnormality of the cardiovascular system', 'Abnormality of the nervous system', 'Abnormality of the digestive system'}	NoEvidence	3.96	0.15	0.93	ENSG00000114279	chr3	2	11.722	0.0672751	0.0336335	0.115896	0	0	0	0	0	0	1	1394	537424	2548	1	0	0	0	0	0	0	2548	1	0	0	0	1	2543	0.998038	0	0	0	0	0
FGF8	Group 2	HGNC:3686	congenital heart disease	MONDO:0005453	AD	Moderate	11	{'Abnormality of head or neck', 'Abnormality of the endocrine system', 'Abnormality of the genitourinary system', 'Abnormality of the musculoskeletal system', 'Growth abnormality', 'Abnormality of the nervous system', 'Abnormality of the ear'}			0.060739	NoneReported	ENSG00000107831	chr10	2	12.352	0.0533033	0.011793	0.135187	0	0	0	0	0	0	1	18	56	1492	0.585557	0	0	0	0	0	0	1492	0.585557	0	0	0	1	1389	0.545133	0	0	0	0	0
FGF9	Group 1	HGNC:3687	multiple synostoses syndrome	MONDO:0017923	AD	Definitive	4	{'Abnormality of the eye', 'Abnormality of limbs', 'Abnormality of head or neck', 'Abnormality of the musculoskeletal system'}			0.99254	NoneReported	ENSG00000102678	chr13	0	9.2698	0.188475	0.0556048	0.417421	0	0	0	0	1	1	1	214	13501	2456	0.963893	0	0	0	0	878	0.344584	2456	0.963893	0	0	1	1	2411	0.946232	0	0	0	0	878
FGFR2	Group 1	HGNC:3689	Apert syndrome	MONDO:0007041	AD	Definitive	74	{'Abnormality of the eye', 'Abnormality of the respiratory system', 'Abnormality of the genitourinary system', 'Abnormality of the nervous system', 'Abnormality of the musculoskeletal system', 'Abnormality of limbs', 'Abnormality of prenatal development or birth', 'Growth abnormality', 'Abnormality of the cardiovascular system', 'Abnormality of the digestive system', 'Abnormality of the breast', …			1	NoneReported	ENSG00000066468	chr10	6	43.821	0.101054	0.0672063	0.1441	0	0	0	0	0	0	1	422	52905	2539	0.996468	0	0	0	0	0	0	2539	0.996468	0	0	0	1	2498	0.980377	0	0	0	0	0
FGFR2	Group 1	HGNC:3689	Beare-Stevenson cutis gyrata syndrome	MONDO:0007412	AD	Definitive	74	{'Abnormality of the eye', 'Abnormality of the respiratory system', 'Abnormality of the genitourinary system', 'Abnormality of the nervous system', 'Abnormality of the musculoskeletal system', 'Abnormality of limbs', 'Abnormality of prenatal development or birth', 'Growth abnormality', 'Abnormality of the cardiovascular system', 'Abnormality of the digestive system', 'Abnormality of the breast', …			1	NoneReported	ENSG00000066468	chr10	6	43.821	0.101054	0.0672063	0.1441	0	0	0	0	0	0	1	422	52905	2539	0.996468	0	0	0	0	0	0	2539	0.996468	0	0	0	1	2498	0.980377	0	0	0	0	0
FGFR2	Group 1	HGNC:3689	Crouzon syndrome	MONDO:0007405	AD	Definitive	74	{'Abnormality of the eye', 'Abnormality of the respiratory system', 'Abnormality of the genitourinary system', 'Abnormality of the nervous system', 'Abnormality of the musculoskeletal system', 'Abnormality of limbs', 'Abnormality of prenatal development or birth', 'Growth abnormality', 'Abnormality of the cardiovascular system', 'Abnormality of the digestive system', 'Abnormality of the breast', …			1	NoneReported	ENSG00000066468	chr10	6	43.821	0.101054	0.0672063	0.1441	0	0	0	0	0	0	1	422	52905	2539	0.996468	0	0	0	0	0	0	2539	0.996468	0	0	0	1	2498	0.980377	0	0	0	0	0
FGFR2	Group 1	HGNC:3689	Pfeiffer syndrome	MONDO:0007043	AD	Definitive	74	{'Abnormality of the eye', 'Abnormality of the respiratory system', 'Abnormality of the genitourinary system', 'Abnormality of the nervous system', 'Abnormality of the musculoskeletal system', 'Abnormality of limbs', 'Abnormality of prenatal development or birth', 'Growth abnormality', 'Abnormality of the cardiovascular system', 'Abnormality of the digestive system', 'Abnormality of the breast', …			1	NoneReported	ENSG00000066468	chr10	6	43.821	0.101054	0.0672063	0.1441	0	0	0	0	0	0	1	422	52905	2539	0.996468	0	0	0	0	0	0	2539	0.996468	0	0	0	1	2498	0.980377	0	0	0	0	0
FGFR2	Group 1	HGNC:3689	bent bone dysplasia syndrome 1	MONDO:0013815	AD	Definitive	74	{'Abnormality of the eye', 'Abnormality of the respiratory system', 'Abnormality of the genitourinary system', 'Abnormality of the nervous system', 'Abnormality of the musculoskeletal system', 'Abnormality of limbs', 'Abnormality of prenatal development or birth', 'Growth abnormality', 'Abnormality of the cardiovascular system', 'Abnormality of the digestive system', 'Abnormality of the breast', …			1	NoneReported	ENSG00000066468	chr10	6	43.821	0.101054	0.0672063	0.1441	0	0	0	0	0	0	1	422	52905	2539	0.996468	0	0	0	0	0	0	2539	0.996468	0	0	0	1	2498	0.980377	0	0	0	0	0
FGFR3	Group 2	HGNC:3690	Crouzon syndrome-acanthosis nigricans syndrome	MONDO:0012833	AD	Definitive	35	{'Abnormality of the eye', 'Abnormality of the respiratory system', 'Abnormality of head or neck', 'Abnormality of the genitourinary system', 'Abnormality of limbs', 'Abnormality of the musculoskeletal system', 'Abnormality of prenatal development or birth', 'Growth abnormality', 'Abnormality of the cardiovascular system', 'Abnormality of the digestive system', 'Constitutional symptom', 'Abnormal…	NoEvidence	6.4	1	0.46	ENSG00000068078	chr4	15	38.236	0.0296288	0.016123	0.0472726	1	2	1	4	1	1	1	136	3591	1838	0.72135	810	0.317896	1209	0.47449	381	0.149529	1835	0.720173	1	1	1	1	1834	0.71978	810	0.317896	1209	0.47449	381
FGFR3	Group 2	HGNC:3690	Muenke syndrome	MONDO:0011274	AD	Definitive	35	{'Abnormality of the eye', 'Abnormality of the respiratory system', 'Abnormality of head or neck', 'Abnormality of the genitourinary system', 'Abnormality of limbs', 'Abnormality of the musculoskeletal system', 'Abnormality of prenatal development or birth', 'Growth abnormality', 'Abnormality of the cardiovascular system', 'Abnormality of the digestive system', 'Constitutional symptom', 'Abnormal…	NoEvidence	6.4	1	0.46	ENSG00000068078	chr4	15	38.236	0.0296288	0.016123	0.0472726	1	2	1	4	1	1	1	136	3591	1838	0.72135	810	0.317896	1209	0.47449	381	0.149529	1835	0.720173	1	1	1	1	1834	0.71978	810	0.317896	1209	0.47449	381
FGFR3	Group 2	HGNC:3690	thanatophoric dysplasia	MONDO:0017042	AD	Definitive	35	{'Abnormality of the eye', 'Abnormality of the respiratory system', 'Abnormality of head or neck', 'Abnormality of the genitourinary system', 'Abnormality of limbs', 'Abnormality of the musculoskeletal system', 'Abnormality of prenatal development or birth', 'Growth abnormality', 'Abnormality of the cardiovascular system', 'Abnormality of the digestive system', 'Constitutional symptom', 'Abnormal…	NoEvidence	6.4	1	0.46	ENSG00000068078	chr4	15	38.236	0.0296288	0.016123	0.0472726	1	2	1	4	1	1	1	136	3591	1838	0.72135	810	0.317896	1209	0.47449	381	0.149529	1835	0.720173	1	1	1	1	1834	0.71978	810	0.317896	1209	0.47449	381
FGFR3	Group 2	HGNC:3690	achondroplasia	MONDO:0007037	AD	Definitive	35	{'Abnormality of the eye', 'Abnormality of the respiratory system', 'Abnormality of head or neck', 'Abnormality of the genitourinary system', 'Abnormality of limbs', 'Abnormality of the musculoskeletal system', 'Abnormality of prenatal development or birth', 'Growth abnormality', 'Abnormality of the cardiovascular system', 'Abnormality of the digestive system', 'Constitutional symptom', 'Abnormal…	NoEvidence	6.4	1	0.46	ENSG00000068078	chr4	15	38.236	0.0296288	0.016123	0.0472726	1	2	1	4	1	1	1	136	3591	1838	0.72135	810	0.317896	1209	0.47449	381	0.149529	1835	0.720173	1	1	1	1	1834	0.71978	810	0.317896	1209	0.47449	381
FGFR3	Group 2	HGNC:3690	hypochondroplasia	MONDO:0007793	AD	Definitive	35	{'Abnormality of the eye', 'Abnormality of the respiratory system', 'Abnormality of head or neck', 'Abnormality of the genitourinary system', 'Abnormality of limbs', 'Abnormality of the musculoskeletal system', 'Abnormality of prenatal development or birth', 'Growth abnormality', 'Abnormality of the cardiovascular system', 'Abnormality of the digestive system', 'Constitutional symptom', 'Abnormal…	NoEvidence	6.4	1	0.46	ENSG00000068078	chr4	15	38.236	0.0296288	0.016123	0.0472726	1	2	1	4	1	1	1	136	3591	1838	0.72135	810	0.317896	1209	0.47449	381	0.149529	1835	0.720173	1	1	1	1	1834	0.71978	810	0.317896	1209	0.47449	381
FGFR3	Group 2	HGNC:3690	camptodactyly-tall stature-scoliosis-hearing loss syndrome	MONDO:0012504	SD	Moderate	35	{'Abnormality of the eye', 'Abnormality of the respiratory system', 'Abnormality of head or neck', 'Abnormality of the genitourinary system', 'Abnormality of limbs', 'Abnormality of the musculoskeletal system', 'Abnormality of prenatal development or birth', 'Growth abnormality', 'Abnormality of the cardiovascular system', 'Abnormality of the digestive system', 'Constitutional symptom', 'Abnormal…	NoEvidence	6.4	1	0.46	ENSG00000068078	chr4	15	38.236	0.0296288	0.016123	0.0472726	1	2	1	4	1	1	1	136	3591	1838	0.72135	810	0.317896	1209	0.47449	381	0.149529	1835	0.720173	1	1	1	1	1834	0.71978	810	0.317896	1209	0.47449	381
FGFR3	Group 2	HGNC:3690	severe achondroplasia-developmental delay-acanthosis nigricans syndrome	MONDO:0014658	AD	Moderate	35	{'Abnormality of the eye', 'Abnormality of the respiratory system', 'Abnormality of head or neck', 'Abnormality of the genitourinary system', 'Abnormality of limbs', 'Abnormality of the musculoskeletal system', 'Abnormality of prenatal development or birth', 'Growth abnormality', 'Abnormality of the cardiovascular system', 'Abnormality of the digestive system', 'Constitutional symptom', 'Abnormal…	NoEvidence	6.4	1	0.46	ENSG00000068078	chr4	15	38.236	0.0296288	0.016123	0.0472726	1	2	1	4	1	1	1	136	3591	1838	0.72135	810	0.317896	1209	0.47449	381	0.149529	1835	0.720173	1	1	1	1	1834	0.71978	810	0.317896	1209	0.47449	381
FGG	Group 2	HGNC:3694	congenital fibrinogen deficiency	MONDO:0018060	SD	Definitive	13	{'Abnormality of the eye', 'Abnormality of head or neck', 'Abnormality of the genitourinary system', 'Abnormality of limbs', 'Abnormality of the musculoskeletal system', 'Abnormality of metabolism/homeostasis', 'Abnormality of blood and blood-forming tissues', 'Abnormality of the cardiovascular system', 'Abnormality of the digestive system', 'Constitutional symptom', 'Abnormality of the integumen…			0.74529	NoneReported	ENSG00000171557	chr4	7	24.523	0.0257551	0.0104777	0.0457046	0	0	0	0	0	0	1	100	1426	1976	0.77551	0	0	0	0	0	0	1976	0.77551	0	0	0	1	1921	0.753925	0	0	0	0	0
FHOD3	Group 2	HGNC:26178	hypertrophic cardiomyopathy	MONDO:0005045	AD	Definitive	4	{'Abnormality of the cardiovascular system', 'Abnormality of the nervous system', 'Constitutional symptom'}			6.86e-08	NoneReported	ENSG00000134775	chr18	16	65.037	0.0290491	0.0186525	0.0425594	1	1	0	0	0	0	1	954	42532	2219	0.870879	1051	0.41248	0	0	0	0	2219	0.870879	0	0	0	1	2208	0.866562	0	0	0	0	0
FLI1	Group 1	HGNC:3749	bleeding disorder, platelet-type, 21	MONDO:0054577	AD	Moderate	7	{'Abnormality of the immune system', 'Abnormality of the integument', 'Abnormality of the genitourinary system', 'Abnormality of blood and blood-forming tissues'}			0.99996	NoneReported	ENSG00000151702	chr11	2	22.499	0.226589	0.0682797	0.488153	0	0	0	0	0	0	1	521	88546	2543	0.998038	0	0	0	0	0	0	2543	0.998038	0	0	0	1	2539	0.996468	0	0	0	0	0
FLT4	Group 1	HGNC:3767	lymphatic malformation 1	MONDO:0007919	AD	Definitive	31	{'Abnormality of the respiratory system', 'Abnormality of the genitourinary system', 'Abnormality of the musculoskeletal system', 'Abnormality of metabolism/homeostasis', 'Abnormality of prenatal development or birth', 'Abnormality of the cardiovascular system', 'Abnormality of the integument', 'Abnormality of the nervous system', 'Neoplasm', 'Abnormality of the immune system'}			1	NoneReported	ENSG00000037280	chr5	5	71.404	0.114686	0.0701019	0.174532	1	2	1	4	1	2	1	297	32141	2523	0.990188	1455	0.571036	1540	0.604396	1280	0.502355	2523	0.990188	1	1	1	1	2521	0.989403	1455	0.571036	1540	0.604396	1280
FLT4	Group 1	HGNC:3767	congenital heart defects, multiple types, 7	MONDO:0032913	AD	Definitive	31	{'Abnormality of the respiratory system', 'Abnormality of the genitourinary system', 'Abnormality of the musculoskeletal system', 'Abnormality of metabolism/homeostasis', 'Abnormality of prenatal development or birth', 'Abnormality of the cardiovascular system', 'Abnormality of the integument', 'Abnormality of the nervous system', 'Neoplasm', 'Abnormality of the immune system'}			1	NoneReported	ENSG00000037280	chr5	5	71.404	0.114686	0.0701019	0.174532	1	2	1	4	1	2	1	297	32141	2523	0.990188	1455	0.571036	1540	0.604396	1280	0.502355	2523	0.990188	1	1	1	1	2521	0.989403	1455	0.571036	1540	0.604396	1280
FN1	Group 2	HGNC:3778	spondylometaphyseal dysplasia, 'corner fracture' type	MONDO:0008479	AD	Definitive	19	{'Abnormality of the genitourinary system', 'Abnormality of limbs', 'Abnormality of the musculoskeletal system', 'Abnormality of metabolism/homeostasis', 'Growth abnormality', 'Abnormality of the cardiovascular system', 'Abnormality of the nervous system'}			1	NoneReported	ENSG00000115414	chr2	34	133.91	0.0648053	0.044903	0.0894956	1	3	1	2	1	5	1	297	21603	2369	0.929749	1588	0.623234	1272	0.499215	1802	0.707221	2349	0.9219	1	0	1	1	2256	0.8854	1588	0.623234	0	0	1802
FN1	Group 2	HGNC:3778	glomerulopathy with fibronectin deposits 2	MONDO:0011165	AD	Moderate	19	{'Abnormality of the genitourinary system', 'Abnormality of limbs', 'Abnormality of the musculoskeletal system', 'Abnormality of metabolism/homeostasis', 'Growth abnormality', 'Abnormality of the cardiovascular system', 'Abnormality of the nervous system'}			1	NoneReported	ENSG00000115414	chr2	34	133.91	0.0648053	0.044903	0.0894956	1	3	1	2	1	5	1	297	21603	2369	0.929749	1588	0.623234	1272	0.499215	1802	0.707221	2349	0.9219	1	0	1	1	2256	0.8854	1588	0.623234	0	0	1802
FOXA2	Group 2	HGNC:5022	combined pituitary hormone deficiencies, genetic form	MONDO:0013099	AD	Moderate	1	{'Abnormality of the eye', 'Abnormality of head or neck', 'Abnormality of the endocrine system', 'Abnormality of the genitourinary system', 'Abnormality of the musculoskeletal system', 'Abnormality of metabolism/homeostasis', 'Growth abnormality', 'Abnormality of the cardiovascular system', 'Constitutional symptom', 'Abnormality of the nervous system', 'Abnormality of the digestive system'}			0.96777	NoneReported	ENSG00000125798	chr20	2	13.202	0.0862008	0.0335714	0.172466	0	0	0	0	0	0	1	152	5452	1183	0.464286	0	0	0	0	0	0	1183	0.464286	0	0	0	1	1118	0.438776	0	0	0	0	0
FOXE3	Group 2	HGNC:3808	familial thoracic aortic aneurysm and aortic dissection	MONDO:0019625	AD	Moderate	0	{'Abnormality of the cardiovascular system'}	NoEvidence	68.36	0.12	1.94	ENSG00000186790	chr1	1	2.5168	0.00541997	0.00021195	0.020561	0	0	0	0	0	0	1	63	972	1798	0.705651	0	0	0	0	0	0	1798	0.705651	0	0	0	1	1773	0.69584	0	0	0	0	0
FOXJ1	Group 1	HGNC:3816	ciliary dyskinesia, primary, 43	MONDO:0032874	AD	Definitive	4	{'Abnormality of the respiratory system', 'Abnormality of head or neck', 'Abnormality of the musculoskeletal system', 'Growth abnormality', 'Abnormality of the digestive system', 'Abnormality of the nervous system', 'Abnormality of the immune system'}			0.43885	NoneReported	ENSG00000129654	chr17	0	10.759	0.211697	0.045513	0.537974	0	0	1	1	0	0	1	50	228	1167	0.458006	0	0	810	0.317896	0	0	1167	0.458006	0	1	0	1	1167	0.458006	0	0	810	0.317896	0
FOXN1	Group 2	HGNC:12765	T-cell immunodeficiency, congenital alopecia, and nail dystrophy	MONDO:0011132	SD	Definitive	6	{'Abnormality of the respiratory system', 'Abnormality of blood and blood-forming tissues', 'Abnormality of the integument', 'Abnormality of head or neck', 'Abnormality of the immune system'}			0.99877	NoneReported	ENSG00000109101	chr17	3	22.239	0.0789769	0.0322006	0.154983	1	1	0	0	1	2	0	0	0	1318	0.517268	522	0.204867	0	0	1318	0.517268	0	0	1	0	1	0	522	0.204867	522	0.204867	0	0	522
FTH1	Group 2	HGNC:3976	neurodegeneration with brain iron accumulation 9	MONDO:0958012	AD	Moderate	1	{'Abnormality of the eye', 'Abnormality of head or neck', 'Abnormality of the musculoskeletal system', 'Abnormality of metabolism/homeostasis', 'Growth abnormality', 'Abnormality of blood and blood-forming tissues', 'Abnormality of the nervous system', 'Abnormality of the digestive system'}			0.9955	NoneReported	ENSG00000167996	chr11	3	9.9799	0.0458111	0.00465902	0.130858	0	0	0	0	0	0	1	265	17202	2433	0.954867	0	0	0	0	0	0	2433	0.954867	0	0	0	1	2289	0.898352	0	0	0	0	0
FUS	Group 1	HGNC:4010	amyotrophic lateral sclerosis type 6	MONDO:0011951	AD	Definitive	25	{'Abnormality of the nervous system'}			1	NoneReported	ENSG00000089280	chr16	4	38.628	0.209277	0.100835	0.373284	1	1	0	0	0	0	1	20	69	870	0.341444	838	0.328885	0	0	0	0	870	0.341444	1	0	0	1	870	0.341444	838	0.328885	0	0	0
FXYD2	Group 2	HGNC:4026	renal hypomagnesemia 2	MONDO:0007937	AD	Moderate	0	{'Abnormality of the nervous system', 'Abnormality of metabolism/homeostasis', 'Abnormality of the musculoskeletal system', 'Abnormality of the genitourinary system'}			0.0079463	NoneReported	ENSG00000137731	chr11	2	5.2095	0.00191576	0.00031677	0.00533973	0	0	0	0	1	1	0	0	0	504	0.197802	0	0	0	0	504	0.197802	0	0	0	0	1	0	504	0.197802	0	0	0	0	504
GABBR2	Group 1	HGNC:4507	complex neurodevelopmental disorder	MONDO:0100038	AD	Moderate	10	{'Abnormality of the respiratory system', 'Abnormality of head or neck', 'Abnormality of limbs', 'Abnormality of the musculoskeletal system', 'Abnormality of the nervous system'}			0.99997	NoneReported	ENSG00000136928	chr9	3	46.443	0.184423	0.121397	0.2618	1	4	0	0	1	2	1	1084	514878	2547	0.999608	1877	0.736656	0	0	1446	0.567504	2547	0.999608	1	0	1	1	2547	0.999608	786	0.308477	0	0	1446
GABRA1	Group 1	HGNC:4075	epilepsy	MONDO:0005027	AD	Definitive	47	{'Abnormality of the nervous system'}	LittleEvidence	9.56	1	0.28	ENSG00000022355	chr5	3	21.129	0.1493	0.0631739	0.282445	1	1	0	0	0	0	1	258	24529	2386	0.936421	847	0.332418	0	0	0	0	2386	0.936421	1	0	0	1	2133	0.837127	847	0.332418	0	0	0
GABRB2	Group 1	HGNC:4082	complex neurodevelopmental disorder	MONDO:0100038	AD	Definitive	19	{'Abnormality of the eye', 'Abnormality of head or neck', 'Abnormality of the musculoskeletal system', 'Abnormality of the nervous system', 'Abnormality of the digestive system'}			0.99947	NoneReported	ENSG00000145864	chr5	4	23.8	0.130389	0.05569	0.251161	0	0	0	0	0	0	1	410	63516	2457	0.964286	0	0	0	0	0	0	2457	0.964286	0	0	0	1	2372	0.930926	0	0	0	0	0
GABRB3	Group 1	HGNC:4083	developmental and epileptic encephalopathy	MONDO:0100062	AD	Definitive	79	{'Abnormality of the nervous system', 'Abnormality of the musculoskeletal system'}	NoEvidence	8.38	1	0.44	ENSG00000166206	chr15	3	22.731	0.147561	0.0705179	0.262678	0	0	0	0	0	0	1	877	276402	2548	1	0	0	0	0	0	0	2548	1	0	0	0	1	2543	0.998038	0	0	0	0	0
GABRD	Group 2	HGNC:4084	complex neurodevelopmental disorder	MONDO:0100038	AD	Moderate	4	{'Abnormality of the nervous system'}			0.00016648	NoneReported	ENSG00000187730	chr1	1	19.387	0.0789489	0.0352667	0.146238	1	1	1	2	1	1	1	90	2665	2306	0.905024	1106	0.434066	1416	0.55573	864	0.339089	2303	0.903846	1	1	1	1	2226	0.873626	1106	0.434066	1416	0.55573	864
GABRG2	Group 1	HGNC:4087	epilepsy	MONDO:0005027	AD	Definitive	118	{'Abnormality of the eye', 'Abnormality of the nervous system', 'Abnormality of the musculoskeletal system'}	LittleEvidence	11.88	1	0.43	ENSG00000113327	chr5	5	26.374	0.124676	0.0564963	0.230926	1	2	0	0	1	1	1	304	30689	2449	0.961146	1349	0.529435	0	0	528	0.207221	2449	0.961146	1	0	1	1	2372	0.930926	1349	0.529435	0	0	528
GANAB	Group 2	HGNC:4138	polycystic kidney disease 3 with or without polycystic liver disease	MONDO:0010916	AD	Definitive	44	{'Abnormality of the cardiovascular system', 'Abnormality of the nervous system', 'Abnormality of the genitourinary system', 'Abnormality of the digestive system'}			1	NoneReported	ENSG00000089597	chr11	10	63.476	0.0855429	0.0553289	0.125323	0	0	1	2	0	0	1	15	90	1403	0.550628	0	0	435	0.170722	0	0	1269	0.498038	0	1	0	1	1379	0.541209	0	0	435	0.170722	0
GARS1	Group 2	HGNC:4162	Charcot-Marie-Tooth disease type 2D	MONDO:0011091	AD	Definitive	11	{'Abnormality of the respiratory system', 'Abnormality of limbs', 'Abnormality of the musculoskeletal system', 'Growth abnormality', 'Abnormality of the voice', 'Abnormality of the nervous system'}			0.00052745	NoneReported	ENSG00000106105	chr7	9	39.052	0.0741759	0.0411504	0.121746	0	0	1	3	1	1	1	104	3204	1865	0.731947	0	0	1466	0.575353	991	0.388933	1864	0.731554	0	1	1	1	1833	0.719388	0	0	1466	0.575353	991
GBA1	Group 2	HGNC:4177	Parkinson disease	MONDO:0005180	AD	Definitive	4	{'Abnormality of head or neck', 'Abnormality of the genitourinary system', 'Abnormality of the musculoskeletal system', 'Abnormality of the voice', 'Abnormality of the nervous system', 'Abnormality of the digestive system'}	AutosomalRecessive	52.28	0	0.71	ENSG00000177628	chr1	14	27.332	0.013188	0.00546136	0.0254595	0	0	0	0	0	0	1	12	44	1223	0.479984	0	0	0	0	0	0	1223	0.479984	0	0	0	1	1206	0.473312	0	0	0	0	0
GDAP1	Group 2	HGNC:15968	Charcot-Marie-Tooth disease	MONDO:0015626	SD	Definitive	25	{'Abnormality of limbs', 'Abnormality of the nervous system', 'Abnormality of the musculoskeletal system'}			0.00023132	NoneReported	ENSG00000104381	chr8	14	18.83	0.0130059	0.00698658	0.020416	0	0	1	2	0	0	1	393	32594	2404	0.943485	0	0	1553	0.609498	0	0	2404	0.943485	0	1	0	1	2333	0.91562	0	0	885	0.347331	0
GDF2	Group 2	HGNC:4217	telangiectasia, hereditary hemorrhagic, type 5	MONDO:0014217	AD	Moderate	15	{'Abnormality of metabolism/homeostasis', 'Abnormality of blood and blood-forming tissues', 'Abnormality of the cardiovascular system', 'Abnormality of the integument', 'Abnormality of head or neck', 'Abnormality of the digestive system'}	NoEvidence	35.53	0	1.21	ENSG00000128802	chr10	6	12.128	0.0117107	0.00181031	0.0286236	0	0	1	1	0	0	1	48	623	1833	0.719388	0	0	742	0.291209	0	0	1823	0.715463	0	1	0	1	1649	0.647174	0	0	742	0.291209	0
GDF2	Group 2	HGNC:4217	pulmonary arterial hypertension	MONDO:0015924	AD	Definitive	15	{'Abnormality of metabolism/homeostasis', 'Abnormality of blood and blood-forming tissues', 'Abnormality of the cardiovascular system', 'Abnormality of the integument', 'Abnormality of head or neck', 'Abnormality of the digestive system'}	NoEvidence	35.53	0	1.21	ENSG00000128802	chr10	6	12.128	0.0117107	0.00181031	0.0286236	0	0	1	1	0	0	1	48	623	1833	0.719388	0	0	742	0.291209	0	0	1823	0.715463	0	1	0	1	1649	0.647174	0	0	742	0.291209	0
GFAP	Group 2	HGNC:4235	Alexander disease	MONDO:0008752	AD	Definitive	41	{'Abnormality of the eye', 'Abnormality of head or neck', 'Abnormality of the musculoskeletal system', 'Abnormality of metabolism/homeostasis', 'Constitutional symptom', 'Abnormality of the nervous system'}			2.89e-09	NoneReported	ENSG00000131095	chr17	12	18.958	0.0123123	0.00363861	0.0240224	1	3	1	1	1	3	1	46	832	2135	0.837912	1415	0.555338	1176	0.461538	1436	0.563579	2094	0.821821	1	1	1	1	2129	0.835557	1415	0.555338	1176	0.461538	1436
GFI1B	Group 2	HGNC:4238	platelet-type bleeding disorder 17	MONDO:0008553	AD	Definitive	8	{'Abnormality of blood and blood-forming tissues', 'Abnormality of the cardiovascular system', 'Abnormality of the integument', 'Abnormality of head or neck', 'Abnormality of the digestive system'}	NoEvidence	44.81	0.01	0.76	ENSG00000165702	chr9	8	16.696	0.0161782	0.00528864	0.032463	0	0	0	0	0	0	1	247	17578	2527	0.991758	0	0	0	0	0	0	2527	0.991758	0	0	0	1	2506	0.983516	0	0	0	0	0
GGCX	Group 2	HGNC:4247	pulmonary arterial hypertension	MONDO:0015924	AD	Moderate	0	{'Abnormality of the respiratory system', 'Abnormality of limbs', 'Abnormality of metabolism/homeostasis', 'Abnormality of the cardiovascular system', 'Constitutional symptom', 'Abnormality of the nervous system', 'Abnormality of the digestive system'}			2.23e-15	NoneReported	ENSG00000115486	chr2	28	41.274	0.0107927	0.00547382	0.0173872	0	0	1	2	0	0	1	21	90	1518	0.595761	0	0	1332	0.522763	0	0	1518	0.595761	0	1	0	1	1401	0.549843	0	0	1180	0.463108	0
GJB3	Group 2	HGNC:4285	erythrokeratodermia variabilis	MONDO:0017851	AD	Definitive	4	{'Abnormality of limbs', 'Abnormality of the integument', 'Abnormality of the ear', 'Abnormality of the immune system'}			0.0065903	NoneReported	ENSG00000188910	chr1	5	7.9056	0.00242213	0.00048046	0.0062566	0	0	0	0	0	0	0	0	0	0	0	0	0	0	0	0	0	0	0	0	0	0	0	0	0	0	0	0	0	0
GJB6	Group 2	HGNC:4288	Clouston syndrome	MONDO:0007510	AD	Definitive	6	{'Abnormality of the eye', 'Abnormality of head or neck', 'Abnormality of limbs', 'Growth abnormality', 'Abnormality of the cardiovascular system', 'Abnormality of the integument', 'Abnormality of the nervous system', 'Abnormality of the ear', 'Abnormality of the immune system'}	NoEvidence	21.27	0	1.53	ENSG00000121742	chr13	10	9.3055	0.00619143	0.00177653	0.0134441	0	0	0	0	0	0	1	237	14911	2469	0.968995	0	0	0	0	0	0	2469	0.968995	0	0	0	1	2421	0.950157	0	0	0	0	0
GLUD1	Group 2	HGNC:4335	hyperinsulinism-hyperammonemia syndrome	MONDO:0011717	AD	Definitive	10	{'Abnormality of the endocrine system', 'Abnormality of metabolism/homeostasis', 'Growth abnormality', 'Abnormality of the nervous system', 'Abnormality of the digestive system'}			0.016085	NoneReported	ENSG00000148672	chr10	8	23.598	0.0481246	0.0221869	0.0868745	0	0	0	0	0	0	1	98	3749	1945	0.763344	0	0	0	0	0	0	1945	0.763344	0	0	0	1	1845	0.724097	0	0	0	0	0
GLUL	Group 2	HGNC:4341	developmental and epileptic encephalopathy	MONDO:0100062	AD	Moderate	4	{'Abnormality of the cardiovascular system', 'Abnormality of the nervous system', 'Abnormality of metabolism/homeostasis', 'Abnormality of the musculoskeletal system'}	AutosomalRecessive	9.54	1	0.38	ENSG00000135821	chr1	0	16.108	0.0972204	0.0443773	0.176587	1	1	0	0	0	0	1	173	4198	1869	0.733516	1040	0.408163	0	0	0	0	1869	0.733516	1	0	0	1	1868	0.733124	1040	0.408163	0	0	0
GMNN	Group 2	HGNC:17493	Meier-Gorlin syndrome 6	MONDO:0014794	AD	Moderate	3	{'Abnormality of the eye', 'Abnormality of the respiratory system', 'Abnormality of head or neck', 'Abnormality of the endocrine system', 'Abnormality of the genitourinary system', 'Abnormality of limbs', 'Abnormality of the musculoskeletal system', 'Growth abnormality', 'Abnormality of the digestive system', 'Abnormality of the nervous system', 'Abnormality of the ear', 'Abnormality of the immun…				NoneReported	ENSG00000112312	chr6	3	9.3949	0.0149073	0.00306525	0.0340511	1	1	1	1	0	0	1	88	1583	1932	0.758242	658	0.258242	725	0.284537	0	0	1931	0.757849	0	1	0	1	1846	0.72449	0	0	725	0.284537	0
GNAI1	Group 2	HGNC:4384	complex neurodevelopmental disorder	MONDO:0100038	AD	Definitive	12	{'Abnormality of head or neck', 'Abnormality of limbs', 'Abnormality of the musculoskeletal system', 'Growth abnormality', 'Abnormality of the nervous system', 'Abnormality of the digestive system'}	NoEvidence	1.38	0.86	0.63	ENSG00000127955	chr7	2	16.598	0.0755457	0.0365955	0.133169	0	0	1	2	0	0	1	827	141460	2525	0.990973	0	0	1149	0.450942	0	0	2525	0.990973	0	1	0	1	2474	0.970958	0	0	1149	0.450942	0
GNAO1	Group 1	HGNC:4389	movement disorder	MONDO:0005395	AD	Definitive	49	{'Abnormality of the nervous system', 'Abnormality of head or neck', 'Abnormality of the musculoskeletal system', 'Abnormality of the digestive system'}	LittleEvidence	7.72	1	0.11	ENSG00000087258	chr16	1	18.149	0.224178	0.0836357	0.448381	1	1	1	1	0	0	1	331	41091	2507	0.983909	1167	0.458006	1143	0.448587	0	0	2507	0.983909	1	1	0	1	2484	0.974882	1167	0.458006	1143	0.448587	0
GNAO1	Group 1	HGNC:4389	developmental and epileptic encephalopathy	MONDO:0100062	AD	Definitive	49	{'Abnormality of the nervous system', 'Abnormality of head or neck', 'Abnormality of the musculoskeletal system', 'Abnormality of the digestive system'}	LittleEvidence	7.72	1	0.11	ENSG00000087258	chr16	1	18.149	0.224178	0.0836357	0.448381	1	1	1	1	0	0	1	331	41091	2507	0.983909	1167	0.458006	1143	0.448587	0	0	2507	0.983909	1	1	0	1	2484	0.974882	1167	0.458006	1143	0.448587	0
GNAT1	Group 2	HGNC:4393	inherited retinal dystrophy	MONDO:0019118	AD	Definitive	3	{'Abnormality of the eye'}			5.8e-11	NoneReported	ENSG00000114349	chr3	18	17.209	0.00129158	4.97e-05	0.00476231	0	0	1	1	0	0	1	16	51	1317	0.516876	0	0	1011	0.396782	0	0	1311	0.514521	0	1	0	1	1179	0.462716	0	0	1011	0.396782	0
GNB1	Group 1	HGNC:4396	intellectual disability, autosomal dominant 42	MONDO:0014855	AD	Definitive	32	{'Abnormality of the eye', 'Abnormality of the respiratory system', 'Abnormality of head or neck', 'Abnormality of the endocrine system', 'Abnormality of the genitourinary system', 'Abnormality of limbs', 'Abnormality of the musculoskeletal system', 'Growth abnormality', 'Abnormality of the digestive system', 'Abnormality of the nervous system', 'Abnormality of the ear', 'Abnormality of the immun…	LittleEvidence	22.4	1	0.22	ENSG00000078369	chr1	0	20.611	0.427019	0.136413	0.802221	0	0	1	1	0	0	1	168	8907	2438	0.956829	0	0	748	0.293564	0	0	2438	0.956829	0	1	0	1	2200	0.863422	0	0	748	0.293564	0
GNB4	Group 2	HGNC:20731	Charcot-Marie-Tooth disease	MONDO:0015626	AD	Moderate	6	{'Abnormality of limbs', 'Abnormality of the nervous system', 'Abnormality of the musculoskeletal system'}			0.0053098	NoneReported	ENSG00000114450	chr3	8	20.674	0.0438486	0.0241359	0.0718122	1	1	0	0	1	1	1	166	6312	2127	0.834772	1242	0.487441	0	0	1242	0.487441	2127	0.834772	1	0	1	1	1975	0.775118	1242	0.487441	0	0	1242
GP1BA	Group 2	HGNC:4439	platelet-type von Willebrand disease	MONDO:0008332	AD	Definitive	27	{'Abnormality of the genitourinary system', 'Abnormality of blood and blood-forming tissues', 'Abnormality of the cardiovascular system', 'Abnormality of the digestive system', 'Abnormality of the integument', 'Abnormality of head or neck', 'Abnormality of the immune system'}			0.099846	NoneReported	ENSG00000185245	chr17	4	5.1322	0.00198417	0.00023983	0.00606804	0	0	1	3	0	0	0	0	0	1705	0.669152	0	0	1705	0.669152	0	0	0	0	0	1	0	0	1705	0.669152	0	0	1705	0.669152	0
GREM1	Group 2	HGNC:2001	hereditary mixed polyposis syndrome	MONDO:0011023	AD	Definitive	0	{'Abnormality of the genitourinary system', 'Abnormality of blood and blood-forming tissues', 'Abnormality of the cardiovascular system', 'Neoplasm', 'Abnormality of the digestive system'}	NoEvidence	2.63	0.23	0.86	ENSG00000166923	chr15	1	5.7962	0.0503828	0.0126072	0.117424	0	0	1	1	0	0	1	175	8818	2319	0.910126	0	0	899	0.352826	0	0	2319	0.910126	0	1	0	1	2284	0.896389	0	0	899	0.352826	0
GRHL2	Group 1	HGNC:2799	nonsyndromic genetic hearing loss	MONDO:0019497	AD	Definitive	7	{'Abnormality of the eye', 'Abnormality of the ear'}			1	NoneReported	ENSG00000083307	chr8	5	38.974	0.128333	0.0666409	0.22014	0	0	0	0	1	1	1	542	127593	2546	0.999215	0	0	0	0	1172	0.459969	2546	0.999215	0	0	1	1	2532	0.993721	0	0	0	0	1172
GRIA1	Group 1	HGNC:4571	complex neurodevelopmental disorder	MONDO:0100038	AD	Moderate	5	{'Abnormality of the eye', 'Abnormality of the respiratory system', 'Abnormality of head or neck', 'Abnormality of the endocrine system', 'Abnormality of the musculoskeletal system', 'Abnormality of the digestive system', 'Abnormality of the nervous system', 'Abnormality of the immune system'}			0.99957	NoneReported	ENSG00000155511	chr5	6	45.742	0.134835	0.0839093	0.199668	1	1	0	0	0	0	1	931	325285	2542	0.997645	569	0.223312	0	0	0	0	2542	0.997645	0	0	0	1	2520	0.989011	0	0	0	0	0
GRIA2	Group 1	HGNC:4572	neurodevelopmental disorder with language impairment and behavioral abnormalities	MONDO:0030060	AD	Definitive	33	{'Abnormality of head or neck', 'Abnormality of the genitourinary system', 'Abnormality of limbs', 'Abnormality of the musculoskeletal system', 'Abnormality of the nervous system'}			1	NoneReported	ENSG00000120251	chr4	5	42.547	0.148845	0.068988	0.275823	0	0	0	0	0	0	1	244	16667	2384	0.935636	0	0	0	0	0	0	2384	0.935636	0	0	0	1	1790	0.702512	0	0	0	0	0
GRIA4	Group 2	HGNC:4574	neurodevelopmental disorder with or without seizures and gait abnormalities	MONDO:0060641	AD	Moderate	7	{'Abnormality of the eye', 'Abnormality of head or neck', 'Abnormality of the musculoskeletal system', 'Growth abnormality', 'Abnormality of the nervous system', 'Abnormality of the ear', 'Abnormality of the digestive system'}			0.9993	NoneReported	ENSG00000152578	chr11	13	48.226	0.0614131	0.0428027	0.084438	0	0	0	0	0	0	1	551	35368	2368	0.929356	0	0	0	0	0	0	2368	0.929356	0	0	0	1	2333	0.91562	0	0	0	0	0
GRIN1	Group 1	HGNC:4584	complex neurodevelopmental disorder	MONDO:0100038	AD	Definitive	88	{'Abnormality of the eye', 'Abnormality of head or neck', 'Abnormality of the musculoskeletal system', 'Abnormality of the nervous system', 'Abnormality of the digestive system'}			0.018437	NoneReported	ENSG00000176884	chr9	8	46.766	0.103122	0.0571931	0.169544	1	2	0	0	1	1	1	63	1409	2102	0.824961	526	0.206436	0	0	526	0.206436	2102	0.824961	1	0	1	1	2099	0.823783	526	0.206436	0	0	526
GRIN2D	Group 1	HGNC:4588	complex neurodevelopmental disorder	MONDO:0100038	AD	Definitive	9	{'Abnormality of the eye', 'Abnormality of head or neck', 'Abnormality of limbs', 'Abnormality of the musculoskeletal system', 'Abnormality of prenatal development or birth', 'Growth abnormality', 'Abnormality of the nervous system', 'Abnormality of the digestive system'}			0.00072963	NoneReported	ENSG00000105464	chr19	2	37.788	0.150704	0.082919	0.2445	0	0	1	1	0	0	1	76	2245	2339	0.917975	0	0	1003	0.393642	0	0	2334	0.916013	0	1	0	1	2299	0.902276	0	0	1003	0.393642	0
GRN	Group 2	HGNC:4601	frontotemporal dementia and/or amyotrophic lateral sclerosis	MONDO:0030923	AD	Definitive	99	{'Abnormality of the nervous system', 'Abnormality of metabolism/homeostasis'}			0.042667	NoneReported	ENSG00000030582	chr17	8	29.896	0.0220606	0.00423997	0.0441403	0	0	0	0	0	0	1	28	27	1003	0.393642	0	0	0	0	0	0	1003	0.393642	0	0	0	1	997	0.391287	0	0	0	0	0
GSDME	Group 2	HGNC:2810	nonsyndromic genetic hearing loss	MONDO:0019497	AD	Definitive	7	{'Abnormality of the ear'}			1.35e-13	NoneReported	ENSG00000105928	chr7	16	21.594	0.00118155	0.00020955	0.00323715	1	2	1	2	1	2	1	184	13044	2364	0.927786	1412	0.55416	1224	0.480377	899	0.352826	2362	0.927002	1	1	1	1	2309	0.906201	1412	0.55416	1224	0.480377	899
GUCA1A	Group 2	HGNC:4678	cone dystrophy 3	MONDO:0011193	AD	Definitive	0	{'Abnormality of the eye', 'Abnormality of the nervous system'}			0.00042868	NoneReported	ENSG00000048545	chr6	6	8.297	0.00219277	0.00039988	0.00602234	0	0	0	0	0	0	0	0	0	0	0	0	0	0	0	0	0	0	0	0	0	0	0	0	0	0	0	0	0	0
GUCY2D	Group 2	HGNC:4689	GUCY2D-related dominant retinopathy	MONDO:0100441	AD	Definitive	114	{'Abnormality of the cardiovascular system', 'Abnormality of the nervous system', 'Abnormality of the eye'}			1.17e-16	NoneReported	ENSG00000132518	chr17	22	41.981	0.00975156	0.00238421	0.019684	1	2	1	1	1	1	1	119	4231	2224	0.872841	927	0.363815	475	0.186421	506	0.198587	2223	0.872449	1	1	1	1	2217	0.870094	506	0.198587	475	0.186421	506
H1-4	Group 2	HGNC:4718	syndromic intellectual disability	MONDO:0000508	AD	Definitive	20	{'Abnormality of the eye', 'Abnormality of head or neck', 'Abnormality of the genitourinary system', 'Abnormality of limbs', 'Abnormality of the musculoskeletal system', 'Abnormality of the integument', 'Abnormality of the nervous system', 'Abnormality of the digestive system'}	NoEvidence	49.38	0	1.85	ENSG00000168298	chr6	1	2.5828	0.00749643	0.0009755	0.0229033	0	0	0	0	0	0	1	15	26	1030	0.404239	0	0	0	0	0	0	1030	0.404239	0	0	0	1	379	0.148744	0	0	0	0	0
H3-3A	Group 2	HGNC:4764	Bryant-Li-Bhoj neurodevelopmental syndrome 1	MONDO:0030606	AD	Definitive	10	{'Abnormality of the eye', 'Abnormality of the respiratory system', 'Abnormality of head or neck', 'Abnormality of limbs', 'Abnormality of the musculoskeletal system', 'Abnormality of the cardiovascular system', 'Abnormality of the breast', 'Abnormality of the integument', 'Abnormality of the nervous system', 'Abnormality of the ear', 'Abnormality of the digestive system'}				NoneReported	ENSG00000163041	chr1	2	5.4046	0.0517986	0.00032162	0.191245	0	0	0	0	0	0	1	127	4330	2354	0.923862	0	0	0	0	0	0	2354	0.923862	0	0	0	1	2204	0.864992	0	0	0	0	0
H4C5	Group 2	HGNC:4790	Tessadori-Van Haaften neurodevelopmental syndrome 3	MONDO:0030993	AD	Strong	1	{'Abnormality of the eye', 'Abnormality of the respiratory system', 'Abnormality of head or neck', 'Abnormality of the endocrine system', 'Abnormality of the genitourinary system', 'Abnormality of limbs', 'Abnormality of the musculoskeletal system', 'Abnormality of metabolism/homeostasis', 'Growth abnormality', 'Abnormality of the cardiovascular system', 'Abnormality of the digestive system', 'Ab…			1.41e-08	NoneReported	ENSG00000198518	chr6	2	0.99424	0.0103593	0.00023708	0.0418819	0	0	1	2	0	0	1	40	256	1605	0.629906	0	0	1299	0.509812	0	0	1492	0.585557	0	1	0	1	1589	0.623626	0	0	1299	0.509812	0
HAND1	Group 2	HGNC:4807	congenital heart disease	MONDO:0005453	AD	Moderate	0	{'Abnormality of the cardiovascular system', 'Abnormality of the musculoskeletal system'}			0.010394	NoneReported	ENSG00000113196	chr5	2	5.0898	0.0467885	0.00611211	0.131846	0	0	1	2	1	1	1	123	2175	2091	0.820644	0	0	1179	0.462716	589	0.231162	2091	0.820644	0	1	1	1	1988	0.78022	0	0	1179	0.462716	589
HAND2	Group 1	HGNC:4808	HAND2 related congenital heart defect	MONDO:0800476	AD	Moderate	0	{'Abnormality of the cardiovascular system'}			0.88666	NoneReported	ENSG00000164107	chr4	1	5.0307	0.107921	0.0281229	0.257474	0	0	0	0	0	0	1	180	7841	2460	0.965463	0	0	0	0	0	0	2460	0.965463	0	0	0	1	2414	0.94741	0	0	0	0	0
HBA1	Group 2	HGNC:4823	unstable hemoglobin disease	MONDO:0020459	AD	Moderate	0	{'Abnormality of the integument', 'Abnormality of blood and blood-forming tissues'}	AutosomalRecessive	69.88	0.04	1.87	ENSG00000206172	chr16	3	3.0705	0.0372417	0.00161238	0.144685	0	0	0	0	0	0	0	0	0	0	0	0	0	0	0	0	0	0	0	0	0	0	0	0	0	0	0	0	0	0
HBA1	Group 2	HGNC:4823	erythrocytosis, familial, 7	MONDO:0054802	AD	Moderate	0	{'Abnormality of the integument', 'Abnormality of blood and blood-forming tissues'}	AutosomalRecessive	69.88	0.04	1.87	ENSG00000206172	chr16	3	3.0705	0.0372417	0.00161238	0.144685	0	0	0	0	0	0	0	0	0	0	0	0	0	0	0	0	0	0	0	0	0	0	0	0	0	0	0	0	0	0
HBB	Group 2	HGNC:4827	hemoglobin M disease	MONDO:0018023	AD	Definitive	1	{'Abnormality of blood and blood-forming tissues', 'Abnormality of the cardiovascular system', 'Abnormality of the digestive system', 'Abnormality of the integument', 'Abnormality of the immune system'}			7.42e-10	NoneReported	ENSG00000244734	chr11	10	3.7729	0.001058	4.36e-05	0.0035463	0	0	1	3	0	0	1	141	2484	2256	0.8854	0	0	1090	0.427787	0	0	2191	0.85989	0	1	0	1	2194	0.861067	0	0	1065	0.417975	0
HBB	Group 2	HGNC:4827	unstable hemoglobin disease	MONDO:0020459	AD	Definitive	1	{'Abnormality of blood and blood-forming tissues', 'Abnormality of the cardiovascular system', 'Abnormality of the digestive system', 'Abnormality of the integument', 'Abnormality of the immune system'}			7.42e-10	NoneReported	ENSG00000244734	chr11	10	3.7729	0.001058	4.36e-05	0.0035463	0	0	1	3	0	0	1	141	2484	2256	0.8854	0	0	1090	0.427787	0	0	2191	0.85989	0	1	0	1	2194	0.861067	0	0	1065	0.417975	0
HBB	Group 2	HGNC:4827	dominant beta-thalassemia	MONDO:0011381	AD	Definitive	1	{'Abnormality of blood and blood-forming tissues', 'Abnormality of the cardiovascular system', 'Abnormality of the digestive system', 'Abnormality of the integument', 'Abnormality of the immune system'}			7.42e-10	NoneReported	ENSG00000244734	chr11	10	3.7729	0.001058	4.36e-05	0.0035463	0	0	1	3	0	0	1	141	2484	2256	0.8854	0	0	1090	0.427787	0	0	2191	0.85989	0	1	0	1	2194	0.861067	0	0	1065	0.417975	0
HBB	Group 2	HGNC:4827	erythrocytosis, familial, 6	MONDO:0054801	AD	Definitive	1	{'Abnormality of blood and blood-forming tissues', 'Abnormality of the cardiovascular system', 'Abnormality of the digestive system', 'Abnormality of the integument', 'Abnormality of the immune system'}			7.42e-10	NoneReported	ENSG00000244734	chr11	10	3.7729	0.001058	4.36e-05	0.0035463	0	0	1	3	0	0	1	141	2484	2256	0.8854	0	0	1090	0.427787	0	0	2191	0.85989	0	1	0	1	2194	0.861067	0	0	1065	0.417975	0
HCN1	Group 1	HGNC:4845	generalized epilepsy with febrile seizures plus	MONDO:0018214	AD	Definitive	22	{'Abnormality of the nervous system', 'Abnormality of head or neck', 'Abnormality of the musculoskeletal system'}			1	NoneReported	ENSG00000164588	chr5	2	34.784	0.161714	0.0890245	0.261915	0	0	0	0	0	0	1	282	33325	2445	0.959576	0	0	0	0	0	0	2445	0.959576	0	0	0	1	2215	0.869309	0	0	0	0	0
HCN4	Group 2	HGNC:16882	sick sinus syndrome 2, autosomal dominant	MONDO:0008102	AD	Definitive	7	{'Abnormality of the cardiovascular system', 'Abnormality of the nervous system', 'Constitutional symptom'}			0.14903	NoneReported	ENSG00000138622	chr15	3	32.48	0.093848	0.0444028	0.174052	0	0	1	1	0	0	1	143	8168	2373	0.931319	0	0	657	0.257849	0	0	2373	0.931319	0	1	0	1	2326	0.912873	0	0	657	0.257849	0
HECW2	Group 1	HGNC:29853	complex neurodevelopmental disorder	MONDO:0100038	AD	Definitive	28	{'Abnormality of the eye', 'Abnormality of head or neck', 'Abnormality of the musculoskeletal system', 'Abnormality of the integument', 'Abnormality of the nervous system', 'Abnormality of the ear', 'Abnormality of the digestive system'}			0.85881	NoneReported	ENSG00000138411	chr2	13	80.572	0.100945	0.066683	0.145517	0	0	0	0	1	1	1	755	194766	2546	0.999215	0	0	0	0	792	0.310832	2546	0.999215	0	0	1	1	2511	0.985479	0	0	0	0	792
HEPACAM	Group 2	HGNC:26361	megalencephalic leukoencephalopathy with subcortical cysts 2B, remitting, with or without intellectual disability	MONDO:0013491	AD	Definitive	4	{'Abnormality of the nervous system', 'Abnormality of head or neck', 'Abnormality of the musculoskeletal system'}			0.00215	NoneReported	ENSG00000165478	chr11	2	15.405	0.0504565	0.0225956	0.0867799	1	2	1	1	0	0	1	63	970	2071	0.812794	1173	0.460361	1064	0.417582	0	0	2068	0.811617	1	1	0	1	2032	0.797488	1173	0.460361	1064	0.417582	0
HMGA2	Group 1	HGNC:5009	Silver-Russell syndrome 5	MONDO:0020795	AD	Definitive	8	{'Abnormality of head or neck', 'Growth abnormality', 'Abnormality of the musculoskeletal system', 'Abnormality of the digestive system'}	LittleEvidence	1.82	0.03	1.69	ENSG00000149948	chr12	0	6.6696	0.178544	0.0373812	0.446257	0	0	0	0	0	0	1	280	19067	2152	0.844584	0	0	0	0	0	0	2152	0.844584	0	0	0	1	1893	0.742936	0	0	0	0	0
HNRNPA2B1	Group 1	HGNC:5033	inclusion body myopathy with early-onset Paget disease with or without frontotemporal dementia 2	MONDO:0014178	AD	Moderate	6	{'Abnormality of the eye', 'Abnormality of the respiratory system', 'Abnormality of limbs', 'Abnormality of the musculoskeletal system', 'Abnormality of metabolism/homeostasis', 'Abnormality of the digestive system', 'Constitutional symptom', 'Abnormality of the voice', 'Abnormality of the nervous system', 'Abnormality of the immune system'}			1	NoneReported	ENSG00000122566	chr7	1	21.787	0.341931	0.087894	0.758554	0	0	0	0	0	0	1	7	16	1140	0.44741	0	0	0	0	0	0	1140	0.44741	0	0	0	1	476	0.186813	0	0	0	0	0
HNRNPD	Group 1	HGNC:5036	complex neurodevelopmental disorder	MONDO:0100038	AD	Definitive	3	{'Abnormality of head or neck', 'Abnormality of the musculoskeletal system', 'Abnormality of the integument', 'Abnormality of the nervous system', 'Abnormality of the immune system'}			0.99998	NoneReported	ENSG00000138668	chr4	1	20.857	0.243246	0.0639588	0.616696	0	0	0	0	0	0	1	251	15520	2056	0.806907	0	0	0	0	0	0	2056	0.806907	0	0	0	1	1844	0.723705	0	0	0	0	0
HNRNPDL	Group 2	HGNC:5037	muscular dystrophy, limb-girdle, autosomal dominant	MONDO:0015151	AD	Definitive	2	{'Abnormality of the eye', 'Abnormality of limbs', 'Abnormality of the musculoskeletal system', 'Abnormality of metabolism/homeostasis', 'Abnormality of the nervous system'}	NoEvidence	15.71	0.68	0.58	ENSG00000152795	chr4	6	21.403	0.063685	0.0286472	0.120081	0	0	1	1	0	0	1	99	384	1529	0.600078	0	0	937	0.367739	0	0	1529	0.600078	0	1	0	1	1520	0.596546	0	0	937	0.367739	0
HNRNPH1	Group 1	HGNC:5041	syndromic intellectual disability	MONDO:0000508	AD	Definitive	0	{'Abnormality of the eye', 'Abnormality of head or neck', 'Abnormality of the genitourinary system', 'Abnormality of limbs', 'Abnormality of the musculoskeletal system', 'Growth abnormality', 'Abnormality of the integument', 'Abnormality of the nervous system', 'Abnormality of the ear', 'Abnormality of the digestive system'}			1	NoneReported	ENSG00000169045	chr5	0	27.272	0.509857	0.160163	0.894697	0	0	0	0	0	0	1	50	504	1920	0.753532	0	0	0	0	0	0	1920	0.753532	0	0	0	1	1919	0.75314	0	0	0	0	0
HNRNPR	Group 1	HGNC:5047	syndromic intellectual disability	MONDO:0000508	AD	Definitive	3	{'Abnormality of the eye', 'Abnormality of the respiratory system', 'Abnormality of head or neck', 'Abnormality of the endocrine system', 'Abnormality of the genitourinary system', 'Abnormality of limbs', 'Abnormality of the musculoskeletal system', 'Abnormality of the cardiovascular system', 'Abnormality of the integument', 'Abnormality of the nervous system', 'Abnormality of the digestive syste…			1	NoneReported	ENSG00000125944	chr1	2	30	0.268263	0.0640445	0.656578	0	0	1	1	0	0	1	81	2130	1739	0.682496	0	0	1007	0.395212	0	0	1739	0.682496	0	1	0	1	1678	0.658556	0	0	1007	0.395212	0
HOMER2	Group 2	HGNC:17513	nonsyndromic genetic hearing loss	MONDO:0019497	AD	Moderate	5	{'Abnormality of the ear'}			1.26e-05	NoneReported	ENSG00000103942	chr15	7	19.966	0.0155082	0.00300154	0.0330681	0	0	0	0	0	0	1	170	2601	2081	0.816719	0	0	0	0	0	0	2081	0.816719	0	0	0	1	2047	0.803375	0	0	0	0	0
HRAS	Group 2	HGNC:5173	Costello syndrome	MONDO:0009026	AD	Definitive	0	{'Abnormality of the eye', 'Abnormality of the respiratory system', 'Abnormality of the genitourinary system', 'Abnormality of the nervous system', 'Abnormality of the musculoskeletal system', 'Abnormality of metabolism/homeostasis', 'Abnormality of prenatal development or birth', 'Growth abnormality', 'Abnormality of limbs', 'Abnormality of the cardiovascular system', 'Abnormality of the digesti…	NoEvidence	0.08	0.02	0.89	ENSG00000174775	chr11	3	8.3692	0.0112691	0.00171416	0.0258376	0	0	1	6	0	0	1	62	717	1384	0.543171	0	0	907	0.355965	0	0	1384	0.543171	0	1	0	1	1383	0.542779	0	0	907	0.355965	0
HRG	Group 2	HGNC:5181	hereditary thrombophilia due to congenital histidine-rich (poly-L) glycoprotein deficiency	MONDO:0013143	AD	Moderate	1	{'Abnormality of blood and blood-forming tissues'}			6.82e-05	NoneReported	ENSG00000113905	chr3	20	19.42	0.00086536	7.91e-05	0.00263794	1	2	1	1	1	1	1	185	9570	2246	0.881476	1406	0.551805	416	0.163265	596	0.233909	2245	0.881083	1	1	1	1	2116	0.830455	1406	0.551805	416	0.163265	596
HSPB1	Group 2	HGNC:5246	Charcot-Marie-Tooth disease axonal type 2F	MONDO:0011687	AD	Definitive	37	{'Abnormality of limbs', 'Abnormality of the nervous system', 'Abnormality of the musculoskeletal system'}			2.3e-09	NoneReported	ENSG00000106211	chr7	9	7.1707	0.00304375	0.0004465	0.00846816	0	0	0	0	0	0	1	76	1300	1868	0.733124	0	0	0	0	0	0	1868	0.733124	0	0	0	1	1734	0.680534	0	0	0	0	0
HSPB8	Group 2	HGNC:30171	neuronopathy, distal hereditary motor, autosomal dominant	MONDO:0015362	AD	Definitive	13	{'Abnormality of the respiratory system', 'Abnormality of head or neck', 'Abnormality of the endocrine system', 'Abnormality of the genitourinary system', 'Abnormality of limbs', 'Abnormality of the musculoskeletal system', 'Abnormality of metabolism/homeostasis', 'Abnormality of the cardiovascular system', 'Constitutional symptom', 'Abnormality of the nervous system', 'Abnormality of the ear'}			0.051311	NoneReported	ENSG00000152137	chr12	3	6.7842	0.0146355	0.00317993	0.0355303	0	0	0	0	0	0	1	217	8199	2308	0.905808	0	0	0	0	0	0	2308	0.905808	0	0	0	1	2042	0.801413	0	0	0	0	0
HTT	Group 1	HGNC:4851	Huntington disease	MONDO:0007739	AD	Definitive	1	{'Abnormality of the eye', 'Abnormality of the nervous system', 'Abnormality of the musculoskeletal system'}			1	NoneReported	ENSG00000197386	chr4	19	158.56	0.102901	0.0680589	0.149696	1	6	1	3	1	2	1	240	26252	2423	0.950942	1715	0.673077	841	0.330063	1491	0.585165	2415	0.947802	1	1	1	1	2332	0.915228	911	0.357535	841	0.330063	1491
IDH2	Group 2	HGNC:5383	mitochondrial disease	MONDO:0044970	AD	Definitive	1	{'Abnormality of the eye', 'Abnormality of the musculoskeletal system', 'Abnormality of metabolism/homeostasis', 'Abnormality of the cardiovascular system', 'Abnormality of the nervous system', 'Abnormality of the ear'}			0.97922	NoneReported	ENSG00000182054	chr15	3	20.176	0.0636261	0.0324972	0.108319	0	0	0	0	0	0	1	236	8839	2387	0.936813	0	0	0	0	0	0	2387	0.936813	0	0	0	1	2301	0.903061	0	0	0	0	0
IFIH1	Group 2	HGNC:18873	IFIH1-related type 1 interferonopathy	MONDO:0700262	AD	Definitive	33	{'Abnormality of the eye', 'Abnormality of the respiratory system', 'Abnormality of the endocrine system', 'Abnormality of the genitourinary system', 'Abnormal cellular phenotype', 'Abnormality of the nervous system', 'Abnormality of the musculoskeletal system', 'Abnormality of metabolism/homeostasis', 'Abnormality of prenatal development or birth', 'Growth abnormality', 'Abnormality of blood and…			4.58e-34	NoneReported	ENSG00000115267	chr2	59	47.326	0.00035259	4.7e-05	0.00098298	0	0	0	0	0	0	1	110	525	602	0.236264	0	0	0	0	0	0	602	0.236264	0	0	0	1	599	0.235086	0	0	0	0	0
IFT140	Group 2	HGNC:29077	autosomal dominant polycystic kidney disease	MONDO:0004691	AD	Definitive	10	{'Abnormality of the genitourinary system', 'Abnormality of the musculoskeletal system', 'Abnormality of metabolism/homeostasis', 'Abnormality of the cardiovascular system', 'Abnormality of the nervous system', 'Abnormality of the digestive system'}	AutosomalRecessive	69.24	0	0.97	ENSG00000187535	chr16	49	76.035	0.00099335	0.00019442	0.0026792	1	1	0	0	0	0	0	0	0	881	0.345761	881	0.345761	0	0	0	0	0	0	1	0	0	0	881	0.345761	881	0.345761	0	0	0
IGF2	Group 2	HGNC:5466	Silver-Russell syndrome 3	MONDO:0014663	AD	Definitive	0	{'Abnormality of head or neck', 'Abnormality of the genitourinary system', 'Abnormality of limbs', 'Abnormality of the musculoskeletal system', 'Abnormality of prenatal development or birth', 'Growth abnormality', 'Abnormality of the cardiovascular system', 'Abnormality of the integument', 'Abnormality of the nervous system', 'Abnormality of the ear', 'Abnormality of the digestive system'}	NoEvidence	79.01	0.96	0.5	ENSG00000167244	chr11	3	6.84	0.06787	0.0108207	0.183214	0	0	0	0	0	0	0	0	0	0	0	0	0	0	0	0	0	0	0	0	0	0	0	0	0	0	0	0	0	0
IKBKB	Group 2	HGNC:5960	immunodeficiency 15a	MONDO:0032599	AD	Moderate	3	{'Abnormality of the respiratory system', 'Abnormality of head or neck', 'Abnormality of blood and blood-forming tissues', 'Abnormality of the integument', 'Abnormality of the musculoskeletal system', 'Abnormality of the ear', 'Abnormality of the immune system'}			0.99588	NoneReported	ENSG00000104365	chr8	9	54.097	0.0483198	0.020369	0.0911715	0	0	0	0	0	0	1	84	1760	1856	0.728414	0	0	0	0	0	0	1856	0.728414	0	0	0	1	1726	0.677394	0	0	0	0	0
IKZF2	Group 1	HGNC:13177	HELIOS deficiency	MONDO:0800139	SD	Moderate	4	{'Abnormality of the nervous system', 'Abnormality of the ear', 'Abnormality of the immune system'}			0.98129	NoneReported	ENSG00000030419	chr2	2	22.012	0.176321	0.0747438	0.329927	1	1	1	1	0	0	1	471	70788	2513	0.986264	551	0.216248	911	0.357535	0	0	2513	0.986264	1	1	0	1	2459	0.965071	551	0.216248	911	0.357535	0
IKZF3	Group 1	HGNC:13178	immunodeficiency 84	MONDO:0030333	AD	Moderate	1	{'Abnormality of metabolism/homeostasis', 'Abnormality of blood and blood-forming tissues', 'Abnormality of the cardiovascular system', 'Abnormality of the immune system', 'Abnormality of the integument', 'Neoplasm', 'Abnormality of the digestive system'}			1	NoneReported	ENSG00000161405	chr17	2	21.41	0.126814	0.0536195	0.245105	0	0	1	1	0	0	1	32	394	1842	0.72292	0	0	749	0.293956	0	0	1835	0.720173	0	0	0	1	1742	0.683673	0	0	0	0	0
IMPDH1	Group 2	HGNC:6052	IMPDH1-related retinopathy	MONDO:1040051	AD	Definitive	9	{'Abnormality of the cardiovascular system', 'Abnormality of the eye'}			9.04e-08	NoneReported	ENSG00000106348	chr7	14	31.034	0.0283387	0.0157932	0.04497	1	2	0	0	0	0	1	170	8006	2390	0.937991	1377	0.540424	0	0	0	0	2390	0.937991	1	0	0	1	2284	0.896389	1377	0.540424	0	0	0
IMPG1	Group 2	HGNC:6055	IMPG1-related dominant retinopathy	MONDO:1040036	AD	Definitive	8	{'Abnormality of the eye'}			3.74e-20	NoneReported	ENSG00000112706	chr6	43	40.961	0.0011802	0.00015591	0.00342865	1	1	0	0	0	0	1	328	25015	2410	0.94584	791	0.31044	0	0	0	0	2410	0.94584	0	0	0	1	2371	0.930534	0	0	0	0	0
INF2	Group 2	HGNC:23791	Charcot-Marie-Tooth disease dominant intermediate E	MONDO:0013758	AD	Definitive	35	{'Abnormality of the genitourinary system', 'Abnormality of limbs', 'Abnormality of the musculoskeletal system', 'Abnormality of metabolism/homeostasis', 'Abnormality of the nervous system', 'Abnormality of the ear'}			0.33382	NoneReported	ENSG00000203485	chr14	10	55.276	0.0750075	0.0472152	0.112123	0	0	0	0	0	0	1	219	4334	1382	0.542386	0	0	0	0	0	0	1382	0.542386	0	0	0	1	1382	0.542386	0	0	0	0	0
INS	Group 2	HGNC:6081	monogenic diabetes	MONDO:0015967	AD	Definitive	2	{'Abnormality of the endocrine system', 'Abnormality of metabolism/homeostasis', 'Growth abnormality', 'Abnormality of blood and blood-forming tissues'}	NoEvidence	80.96	0.02	1.2	ENSG00000254647	chr11	1	3.9885	0.0356231	0.00677478	0.0888978	0	0	1	2	1	1	0	0	0	982	0.3854	0	0	982	0.3854	736	0.288854	0	0	0	1	1	0	982	0.3854	0	0	982	0.3854	736
IRF2BPL	Group 2	HGNC:14282	neurodegenerative disease	MONDO:0005559	AD	Definitive	50	{'Abnormality of the eye', 'Abnormality of head or neck', 'Abnormality of the musculoskeletal system', 'Abnormality of the nervous system', 'Abnormality of the digestive system'}	LittleEvidence	48.88	0.91	0.55	ENSG00000119669	chr14	3	19.139	0.070372	0.00340573	0.267552	0	0	1	2	0	0	1	169	7050	2328	0.913658	0	0	1338	0.525118	0	0	2328	0.913658	0	1	0	1	2290	0.898744	0	0	1338	0.525118	0
IRF4	Group 1	HGNC:6119	combined immunodeficiency	MONDO:0015131	AD	Definitive	2	{'Abnormality of the eye', 'Abnormality of the respiratory system', 'Abnormal cellular phenotype', 'Abnormality of the musculoskeletal system', 'Abnormality of metabolism/homeostasis', 'Growth abnormality', 'Abnormality of blood and blood-forming tissues', 'Abnormality of the cardiovascular system', 'Abnormality of the digestive system', 'Constitutional symptom', 'Abnormality of the integument', …			0.99993	NoneReported	ENSG00000137265	chr6	4	23.971	0.104414	0.0443804	0.201385	0	0	1	2	1	1	1	279	19453	2506	0.983516	0	0	1556	0.610675	821	0.322213	2503	0.982339	0	1	1	1	2496	0.979592	0	0	1556	0.610675	821
ISL1	Group 1	HGNC:6132	congenital heart disease	MONDO:0005453	AD	Definitive	0	{'Abnormality of the cardiovascular system'}			0.99999	NoneReported	ENSG00000016082	chr5	2	15.42	0.142254	0.0512386	0.296692	1	1	1	1	0	0	1	142	5617	1609	0.631476	1075	0.4219	568	0.22292	0	0	1608	0.631083	1	1	0	1	1490	0.584772	1075	0.4219	568	0.22292	0
ITGA2B	Group 2	HGNC:6138	platelet-type bleeding disorder 16	MONDO:0008552	AD	Definitive	9	{'Abnormality of the cardiovascular system', 'Abnormality of the integument', 'Abnormality of blood and blood-forming tissues'}			9.19e-19	NoneReported	ENSG00000005961	chr17	36	62.904	0.0115366	0.00480066	0.0195444	0	0	0	0	0	0	1	23	138	1514	0.594192	0	0	0	0	0	0	1514	0.594192	0	0	0	1	1291	0.506672	0	0	0	0	0
ITGB3	Group 2	HGNC:6156	platelet-type bleeding disorder 16	MONDO:0008552	AD	Definitive	7	{'Abnormality of the genitourinary system', 'Abnormality of blood and blood-forming tissues'}	NoEvidence	35.78	0	0.69	ENSG00000259207	chr17	12	37.446	0.0211084	0.0108001	0.0375834	1	1	1	6	1	1	0	0	0	1329	0.521586	603	0.236656	1084	0.425432	523	0.205259	0	0	1	1	1	0	1329	0.521586	603	0.236656	1084	0.425432	523
ITPR1	Group 1	HGNC:6180	aniridia-cerebellar ataxia-intellectual disability syndrome	MONDO:0008795	AD	Definitive	34	{'Abnormality of the eye', 'Abnormality of head or neck', 'Abnormality of the endocrine system', 'Abnormality of the genitourinary system', 'Abnormality of limbs', 'Abnormality of the musculoskeletal system', 'Abnormality of prenatal development or birth', 'Growth abnormality', 'Abnormality of the cardiovascular system', 'Abnormality of the nervous system', 'Abnormality of the digestive system'}	LittleEvidence	9.28	1	0.33	ENSG00000150995	chr3	11	136	0.156088	0.0991303	0.232085	1	6	1	2	1	1	1	1014	462699	2545	0.998823	2369	0.929749	1142	0.448195	1170	0.459184	2545	0.998823	1	1	0	1	2545	0.998823	2104	0.825746	1142	0.448195	0
ITPR1	Group 1	HGNC:6180	spinocerebellar ataxia type 29	MONDO:0007298	AD	Definitive	34	{'Abnormality of the eye', 'Abnormality of head or neck', 'Abnormality of the endocrine system', 'Abnormality of the genitourinary system', 'Abnormality of limbs', 'Abnormality of the musculoskeletal system', 'Abnormality of prenatal development or birth', 'Growth abnormality', 'Abnormality of the cardiovascular system', 'Abnormality of the nervous system', 'Abnormality of the digestive system'}	LittleEvidence	9.28	1	0.33	ENSG00000150995	chr3	11	136	0.156088	0.0991303	0.232085	1	6	1	2	1	1	1	1014	462699	2545	0.998823	2369	0.929749	1142	0.448195	1170	0.459184	2545	0.998823	1	1	0	1	2545	0.998823	2104	0.825746	1142	0.448195	0
JAK1	Group 1	HGNC:6190	autoinflammation, immune dysregulation, and eosinophilia	MONDO:0033558	AD	Definitive	1	{'Abnormality of the respiratory system', 'Abnormality of the endocrine system', 'Abnormality of the genitourinary system', 'Growth abnormality', 'Abnormality of blood and blood-forming tissues', 'Abnormality of the cardiovascular system', 'Abnormality of the digestive system', 'Abnormality of the integument', 'Abnormality of the immune system'}			1	NoneReported	ENSG00000162434	chr1	7	61.432	0.1594	0.0919865	0.250656	0	0	0	0	0	0	1	510	41411	2238	0.878336	0	0	0	0	0	0	2238	0.878336	0	0	0	1	2164	0.849294	0	0	0	0	0
JPH2	Group 2	HGNC:14202	hypertrophic cardiomyopathy	MONDO:0005045	AD	Moderate	4	{'Abnormality of the cardiovascular system', 'Abnormality of the respiratory system'}			4.7e-11	NoneReported	ENSG00000149596	chr20	11	23.323	0.0154428	0.00597708	0.0277414	0	0	1	3	0	0	1	357	10179	2364	0.927786	0	0	1768	0.693878	0	0	2364	0.927786	0	1	0	1	2308	0.905808	0	0	1768	0.693878	0
KBTBD13	Group 2	HGNC:37227	nemaline myopathy 6	MONDO:0012237	AD	Definitive	3	{'Abnormality of head or neck', 'Abnormal cellular phenotype', 'Abnormality of limbs', 'Abnormality of the musculoskeletal system', 'Abnormality of metabolism/homeostasis', 'Constitutional symptom', 'Abnormality of the nervous system'}			4.95e-15	NoneReported	ENSG00000234438	chr15	13	9.8947	0.00134353	0.0001103	0.00455143	0	0	1	3	0	0	0	0	0	1222	0.479592	0	0	1222	0.479592	0	0	0	0	0	1	0	0	1222	0.479592	0	0	1222	0.479592	0
KCNA1	Group 2	HGNC:6218	episodic ataxia type 1	MONDO:0008047	AD	Definitive	33	{'Abnormality of the eye', 'Abnormality of limbs', 'Abnormality of the musculoskeletal system', 'Abnormality of metabolism/homeostasis', 'Abnormality of the nervous system', 'Abnormality of the ear'}			0.0001067	NoneReported	ENSG00000111262	chr12	4	12.54	0.0869866	0.0365213	0.168071	0	0	0	0	0	0	1	227	11400	2490	0.977237	0	0	0	0	0	0	2490	0.977237	0	0	0	1	2476	0.971743	0	0	0	0	0
KCNA2	Group 1	HGNC:6220	developmental and epileptic encephalopathy	MONDO:0100062	AD	Definitive	44	{'Abnormality of the nervous system', 'Abnormality of the musculoskeletal system'}	LittleEvidence	4.4	0.94	0.54	ENSG00000177301	chr1	2	16.578	0.130248	0.05457	0.252533	0	0	0	0	0	0	1	285	17530	2354	0.923862	0	0	0	0	0	0	2354	0.923862	0	0	0	1	2332	0.915228	0	0	0	0	0
KCNB1	Group 1	HGNC:6231	complex neurodevelopmental disorder	MONDO:0100038	AD	Definitive	73	{'Abnormality of the nervous system', 'Abnormality of the musculoskeletal system'}			1	NoneReported	ENSG00000158445	chr20	0	23.96	0.273636	0.123014	0.482056	0	0	1	1	0	0	1	392	42666	2496	0.979592	0	0	536	0.210361	0	0	2496	0.979592	0	0	0	1	2478	0.972527	0	0	0	0	0
KCNC1	Group 1	HGNC:6233	progressive myoclonus epilepsy	MONDO:0020074	AD	Definitive	12	{'Abnormality of the nervous system'}	LittleEvidence	7.34	1	0.36	ENSG00000129159	chr11	1	18.133	0.241409	0.110868	0.41975	0	0	0	0	0	0	1	102	626	2076	0.814757	0	0	0	0	0	0	2076	0.814757	0	0	0	1	2014	0.790424	0	0	0	0	0
KCNC1	Group 1	HGNC:6233	complex neurodevelopmental disorder	MONDO:0100038	AD	Definitive	12	{'Abnormality of the nervous system'}	LittleEvidence	7.34	1	0.36	ENSG00000129159	chr11	1	18.133	0.241409	0.110868	0.41975	0	0	0	0	0	0	1	102	626	2076	0.814757	0	0	0	0	0	0	2076	0.814757	0	0	0	1	2014	0.790424	0	0	0	0	0
KCNC2	Group 2	HGNC:6234	developmental and epileptic encephalopathy	MONDO:0100062	AD	Definitive	12	{'Abnormality of the nervous system', 'Abnormality of head or neck', 'Abnormality of the musculoskeletal system', 'Abnormality of the digestive system'}			0.042647	NoneReported	ENSG00000166006	chr12	5	19.706	0.065448	0.0428115	0.0946506	0	0	0	0	0	0	1	436	42605	2437	0.956436	0	0	0	0	0	0	2437	0.956436	0	0	0	1	2404	0.943485	0	0	0	0	0
KCNC3	Group 2	HGNC:6235	spinocerebellar ataxia type 13	MONDO:0011529	AD	Definitive	5	{'Abnormality of the eye', 'Abnormality of the nervous system', 'Abnormality of the ear', 'Abnormality of the musculoskeletal system'}			0.29626	NoneReported	ENSG00000131398	chr19	4	15.583	0.0764288	0.0242218	0.15413	0	0	0	0	0	0	1	157	2422	2286	0.897174	0	0	0	0	0	0	2286	0.897174	0	0	0	1	2285	0.896782	0	0	0	0	0
KCNH1	Group 2	HGNC:6250	KCNH1 associated disorder	MONDO:0100485	AD	Definitive	14	{'Abnormality of the eye', 'Abnormality of head or neck', 'Abnormality of the genitourinary system', 'Abnormality of limbs', 'Abnormality of the musculoskeletal system', 'Abnormality of the cardiovascular system', 'Abnormality of the digestive system', 'Abnormality of the integument', 'Abnormality of the nervous system', 'Abnormality of the ear', 'Neoplasm', 'Abnormality of the immune system'}	NoEvidence	22.54	0.81	0.53	ENSG00000143473	chr1	8	37.322	0.060118	0.0391843	0.0874253	0	0	0	0	0	0	1	756	8644	1789	0.702119	0	0	0	0	0	0	1789	0.702119	0	0	0	1	1789	0.702119	0	0	0	0	0
KCNH5	Group 2	HGNC:6254	infantile-onset epilepsy	MONDO:0100207	AD	Definitive	3	{'Abnormality of the nervous system', 'Abnormality of head or neck', 'Abnormality of the musculoskeletal system'}			0.10608	NoneReported	ENSG00000140015	chr14	12	44.015	0.0395541	0.0254703	0.0588329	0	0	1	1	1	1	1	903	350337	2531	0.993328	0	0	466	0.182889	1099	0.431319	2531	0.993328	0	1	0	1	2514	0.986656	0	0	466	0.182889	0
KCNJ11	Group 2	HGNC:6257	monogenic diabetes	MONDO:0015967	AD	Definitive	34	{'Abnormality of the eye', 'Abnormality of head or neck', 'Abnormality of the endocrine system', 'Abnormality of the musculoskeletal system', 'Abnormality of metabolism/homeostasis', 'Growth abnormality', 'Abnormality of blood and blood-forming tissues', 'Abnormality of the digestive system', 'Abnormality of the nervous system', 'Abnormality of the immune system'}			0.0015654	NoneReported	ENSG00000187486	chr11	4	7.5441	0.0259302	0.0108239	0.0481106	0	0	0	0	0	0	1	160	3264	1849	0.725667	0	0	0	0	0	0	1849	0.725667	0	0	0	1	1847	0.724882	0	0	0	0	0
KCNJ2	Group 2	HGNC:6263	short QT syndrome	MONDO:0000453	AD	Moderate	52	{'Abnormality of the eye', 'Abnormality of the respiratory system', 'Abnormality of head or neck', 'Abnormality of the endocrine system', 'Abnormality of limbs', 'Abnormality of the musculoskeletal system', 'Abnormality of metabolism/homeostasis', 'Growth abnormality', 'Abnormality of the cardiovascular system', 'Constitutional symptom', 'Abnormality of the integument', 'Abnormality of the nervou…			0.37571	NoneReported	ENSG00000123700	chr17	3	12.609	0.0635537	0.0280201	0.118514	0	0	1	1	0	0	1	189	8525	1858	0.729199	0	0	578	0.226845	0	0	1858	0.729199	0	0	0	1	1831	0.718603	0	0	0	0	0
KCNJ5	Group 2	HGNC:6266	familial hyperaldosteronism type III	MONDO:0013359	AD	Moderate	4	{'Abnormality of the respiratory system', 'Abnormality of the endocrine system', 'Abnormality of the genitourinary system', 'Abnormality of metabolism/homeostasis', 'Abnormality of the cardiovascular system', 'Abnormality of the nervous system'}			0.0081482	NoneReported	ENSG00000120457	chr11	7	11.514	0.0153325	0.0069354	0.0265344	0	0	0	0	1	1	1	161	6980	2442	0.958399	0	0	0	0	978	0.38383	2442	0.958399	0	0	1	1	2432	0.954474	0	0	0	0	978
KCNK3	Group 1	HGNC:6278	pulmonary arterial hypertension	MONDO:0015924	AD	Definitive	13	{'Abnormality of the cardiovascular system', 'Abnormality of the respiratory system', 'Abnormality of blood and blood-forming tissues'}			0.093834	NoneReported	ENSG00000171303	chr2	1	11.845	0.130291	0.0397846	0.294509	0	0	1	1	0	0	1	183	10589	2288	0.897959	0	0	1024	0.401884	0	0	2286	0.897174	0	1	0	1	2220	0.871272	0	0	1024	0.401884	0
KCNK4	Group 2	HGNC:6279	facial dysmorphism, hypertrichosis, epilepsy, intellectual/developmental delay, and gingival overgrowth syndrome	MONDO:0032714	AD	Moderate	0	{'Abnormality of the eye', 'Abnormality of head or neck', 'Abnormality of limbs', 'Abnormality of the musculoskeletal system', 'Abnormality of the integument', 'Abnormality of the nervous system', 'Abnormality of the ear', 'Abnormality of the digestive system'}			1.76e-07	NoneReported	ENSG00000182450	chr11	6	14.251	0.0013972	0.00021675	0.00397643	0	0	0	0	0	0	1	6	8	1161	0.455651	0	0	0	0	0	0	1161	0.455651	0	0	0	1	1161	0.455651	0	0	0	0	0
KCNMA1	Group 2	HGNC:6284	generalized epilepsy-paroxysmal dyskinesia syndrome	MONDO:0012276	AD	Definitive	21	{'Abnormality of the eye', 'Abnormality of the respiratory system', 'Abnormality of head or neck', 'Abnormality of the musculoskeletal system', 'Growth abnormality', 'Abnormality of the integument', 'Abnormality of the nervous system'}			1	NoneReported	ENSG00000156113	chr10	10	61.457	0.0904361	0.06114	0.127416	0	0	0	0	0	0	1	467	35340	2202	0.864207	0	0	0	0	0	0	2202	0.864207	0	0	0	1	2184	0.857143	0	0	0	0	0
KCNQ3	Group 2	HGNC:6297	complex neurodevelopmental disorder	MONDO:0100038	AD	Definitive	42	{'Abnormality of the nervous system'}			0.99883	NoneReported	ENSG00000184156	chr8	8	40.547	0.0682638	0.048054	0.0931386	0	0	0	0	0	0	1	966	200075	2537	0.995683	0	0	0	0	0	0	2537	0.995683	0	0	0	1	2529	0.992543	0	0	0	0	0
KCNQ3	Group 2	HGNC:6297	self-limited familial neonatal epilepsy	MONDO:0100023	AD	Moderate	42	{'Abnormality of the nervous system'}			0.99883	NoneReported	ENSG00000184156	chr8	8	40.547	0.0682638	0.048054	0.0931386	0	0	0	0	0	0	1	966	200075	2537	0.995683	0	0	0	0	0	0	2537	0.995683	0	0	0	1	2529	0.992543	0	0	0	0	0
KCNQ4	Group 2	HGNC:6298	nonsyndromic genetic hearing loss	MONDO:0019497	AD	Definitive	35	{'Abnormality of the ear'}			0.022475	NoneReported	ENSG00000117013	chr1	7	32.073	0.0302669	0.0170426	0.0477464	1	4	1	1	1	2	1	177	12197	2518	0.988226	1634	0.641287	898	0.352433	799	0.313579	2516	0.987441	1	1	1	1	2517	0.987834	1634	0.641287	898	0.352433	799
KCNT1	Group 2	HGNC:18865	childhood-onset epilepsy syndrome	MONDO:0020072	AD	Definitive	59	{'Abnormality of the nervous system', 'Abnormality of head or neck', 'Abnormality of the musculoskeletal system'}			1.72e-12	NoneReported	ENSG00000107147	chr9	20	61.67	0.0301392	0.0181388	0.0467759	1	2	0	0	1	1	1	256	26301	2522	0.989796	1707	0.669937	0	0	1082	0.424647	2522	0.989796	1	0	1	1	2518	0.988226	1707	0.669937	0	0	1082
KDF1	Group 2	HGNC:26624	ectodermal dysplasia 12, hypohidrotic/hair/tooth/nail type	MONDO:0015024	AD	Definitive	2	{'Abnormality of limbs', 'Abnormality of the musculoskeletal system', 'Abnormality of the integument', 'Abnormality of head or neck', 'Abnormality of the immune system'}			0.85488	NoneReported	ENSG00000175707	chr1	4	14.647	0.0493829	0.0168087	0.0987709	0	0	0	0	0	0	1	12	20	686	0.269231	0	0	0	0	0	0	686	0.269231	0	0	0	1	680	0.266876	0	0	0	0	0
KDM3B	Group 1	HGNC:1337	syndromic intellectual disability	MONDO:0000508	AD	Definitive	19	{'Abnormality of head or neck', 'Abnormality of the genitourinary system', 'Abnormality of the musculoskeletal system', 'Abnormality of prenatal development or birth', 'Growth abnormality', 'Abnormality of the cardiovascular system', 'Abnormality of the nervous system', 'Abnormality of the ear', 'Abnormality of the digestive system'}			1	NoneReported	ENSG00000120733	chr5	1	79.725	0.358845	0.193697	0.570057	1	2	0	0	0	0	1	124	6565	2124	0.833595	1222	0.479592	0	0	0	0	2124	0.833595	1	0	0	1	1844	0.723705	1222	0.479592	0	0	0
KDM4B	Group 1	HGNC:29136	intellectual developmental disorder, autosomal dominant 65	MONDO:0023657	AD	Strong	19	{'Abnormality of head or neck', 'Abnormality of limbs', 'Abnormality of the musculoskeletal system', 'Abnormality of the integument', 'Abnormality of the nervous system', 'Abnormality of the ear'}			1	NoneReported	ENSG00000127663	chr19	4	53.537	0.149541	0.0851437	0.238899	1	3	1	2	0	0	1	373	60070	2490	0.977237	1641	0.644035	628	0.246468	0	0	2487	0.97606	1	1	0	1	2428	0.952904	1119	0.439168	628	0.246468	0
KDR	Group 2	HGNC:6307	pulmonary arterial hypertension	MONDO:0015924	AD	Definitive	2	{'Abnormality of the cardiovascular system', 'Neoplasm'}			1	NoneReported	ENSG00000128052	chr4	11	73.039	0.0892926	0.0579543	0.130564	1	3	1	6	0	0	1	390	49462	2528	0.992151	1778	0.697802	1652	0.648352	0	0	2528	0.992151	1	1	0	1	2525	0.990973	1778	0.697802	1652	0.648352	0
KIDINS220	Group 2	HGNC:29508	spastic paraplegia, intellectual disability, nystagmus, and obesity	MONDO:0015007	AD	Moderate	16	{'Abnormality of the eye', 'Abnormality of head or neck', 'Abnormality of limbs', 'Abnormality of the musculoskeletal system', 'Abnormality of prenatal development or birth', 'Growth abnormality', 'Abnormality of the nervous system'}			0.9995	NoneReported	ENSG00000134313	chr2	20	82.964	0.0542274	0.039725	0.0717023	0	0	1	3	0	0	1	169	12006	2389	0.937598	0	0	1474	0.578493	0	0	2384	0.935636	0	1	0	1	2363	0.927394	0	0	1474	0.578493	0
KIF1A	Group 1	HGNC:888	syndromic intellectual disability	MONDO:0000508	AD	Definitive	129	{'Abnormality of the eye', 'Abnormality of head or neck', 'Abnormality of the genitourinary system', 'Abnormality of limbs', 'Abnormality of the musculoskeletal system', 'Abnormality of the nervous system'}	NoEvidence	50.62	1	0.3	ENSG00000130294	chr2	7	96.376	0.146032	0.106006	0.193662	1	1	1	3	1	1	1	317	42558	2539	0.996468	1115	0.437598	1626	0.638148	874	0.343014	2539	0.996468	1	1	1	1	2516	0.987441	1115	0.437598	1290	0.506279	874
KIF21A	Group 2	HGNC:19349	congenital fibrosis of extraocular muscles	MONDO:0007614	AD	Definitive	9	{'Abnormality of the eye', 'Abnormality of head or neck', 'Abnormality of the musculoskeletal system'}			2.84e-08	NoneReported	ENSG00000139116	chr12	31	91.801	0.0291147	0.01773	0.0431101	0	0	0	0	0	0	1	268	16946	2147	0.842622	0	0	0	0	0	0	2147	0.842622	0	0	0	1	1988	0.78022	0	0	0	0	0
KIF5A	Group 1	HGNC:6323	amyotrophic lateral sclerosis, susceptibility to, 25	MONDO:0060670	AD	Definitive	43	{'Abnormality of the eye', 'Abnormality of the respiratory system', 'Abnormality of head or neck', 'Abnormality of the genitourinary system', 'Abnormality of limbs', 'Abnormality of the musculoskeletal system', 'Constitutional symptom', 'Abnormality of the nervous system', 'Abnormality of the digestive system'}			1	NoneReported	ENSG00000155980	chr12	8	63.34	0.127173	0.0843716	0.181292	0	0	0	0	0	0	1	30	206	1839	0.721743	0	0	0	0	0	0	1839	0.721743	0	0	0	1	1817	0.713108	0	0	0	0	0
KIF5A	Group 1	HGNC:6323	inherited neurodegenerative disorder	MONDO:0024237	AD	Definitive	43	{'Abnormality of the eye', 'Abnormality of the respiratory system', 'Abnormality of head or neck', 'Abnormality of the genitourinary system', 'Abnormality of limbs', 'Abnormality of the musculoskeletal system', 'Constitutional symptom', 'Abnormality of the nervous system', 'Abnormality of the digestive system'}			1	NoneReported	ENSG00000155980	chr12	8	63.34	0.127173	0.0843716	0.181292	0	0	0	0	0	0	1	30	206	1839	0.721743	0	0	0	0	0	0	1839	0.721743	0	0	0	1	1817	0.713108	0	0	0	0	0
KLF13	Group 1	HGNC:13672	congenital heart disease	MONDO:0005453	AD	Moderate	0	{'Abnormality of the cardiovascular system', 'Abnormality of the musculoskeletal system'}			0.00012085	NoneReported	ENSG00000169926	chr15	1	5.0845	0.113409	0.0312613	0.279473	0	0	1	2	0	0	1	423	43498	2515	0.987049	0	0	681	0.267268	0	0	2515	0.987049	0	1	0	1	2487	0.97606	0	0	681	0.267268	0
KLHL20	Group 2	HGNC:25056	complex neurodevelopmental disorder	MONDO:0100038	AD	Moderate	6	{'Abnormality of head or neck', 'Abnormality of the musculoskeletal system', 'Abnormality of the integument', 'Abnormality of the nervous system', 'Abnormality of the immune system'}			0.80917	NoneReported	ENSG00000076321	chr1	10	33.195	0.057358	0.0301203	0.0939771	0	0	1	1	0	0	1	151	9350	1955	0.767268	0	0	1047	0.410911	0	0	1954	0.766876	0	1	0	1	1840	0.722135	0	0	1047	0.410911	0
KRAS	Group 1	HGNC:6407	cardiofaciocutaneous syndrome	MONDO:0015280	AD	Strong	46	{'Abnormality of the respiratory system', 'Abnormality of the cardiovascular system', 'Abnormality of the breast', 'Abnormality of the eye', 'Abnormal cellular phenotype', 'Growth abnormality', 'Abnormality of blood and blood-forming tissues', 'Neoplasm', 'Abnormality of the immune system', 'Abnormality of the genitourinary system', 'Abnormality of limbs', 'Abnormality of metabolism/homeostasis',…	NoEvidence	0.47	1	0.26	ENSG00000133703	chr12	6	9.5335	0.264841	0.059672	0.607166	0	0	0	0	0	0	1	185	4650	1863	0.731162	0	0	0	0	0	0	1863	0.731162	0	0	0	1	1687	0.662088	0	0	0	0	0
KRAS	Group 1	HGNC:6407	Noonan syndrome	MONDO:0018997	AD	Definitive	46	{'Abnormality of the respiratory system', 'Abnormality of the cardiovascular system', 'Abnormality of the breast', 'Abnormality of the eye', 'Abnormal cellular phenotype', 'Growth abnormality', 'Abnormality of blood and blood-forming tissues', 'Neoplasm', 'Abnormality of the immune system', 'Abnormality of the genitourinary system', 'Abnormality of limbs', 'Abnormality of metabolism/homeostasis',…	NoEvidence	0.47	1	0.26	ENSG00000133703	chr12	6	9.5335	0.264841	0.059672	0.607166	0	0	0	0	0	0	1	185	4650	1863	0.731162	0	0	0	0	0	0	1863	0.731162	0	0	0	1	1687	0.662088	0	0	0	0	0
LITAF	Group 2	HGNC:16841	Charcot-Marie-Tooth disease	MONDO:0015626	AD	Moderate	7	{'Abnormality of limbs', 'Abnormality of the nervous system', 'Abnormality of the musculoskeletal system'}	NoEvidence	51.7	0.02	1.02	ENSG00000189067	chr16	3	5.9893	0.0224666	0.00589189	0.0498008	1	1	1	5	0	0	1	440	58625	2505	0.983124	449	0.176217	1049	0.411695	0	0	2503	0.982339	1	1	0	1	2495	0.979199	449	0.176217	1049	0.411695	0
LMX1A	Group 1	HGNC:6653	autosomal dominant nonsyndromic hearing loss	MONDO:0019587	AD	Definitive	5	{'Abnormality of the ear'}			0.99395	NoneReported	ENSG00000162761	chr1	2	22.983	0.143027	0.0543545	0.271814	1	2	0	0	0	0	1	539	106024	2545	0.998823	1503	0.589874	0	0	0	0	2545	0.998823	1	0	0	1	2525	0.990973	1503	0.589874	0	0	0
LOX	Group 2	HGNC:6664	familial thoracic aortic aneurysm and aortic dissection	MONDO:0019625	AD	Strong	0	{'Abnormality of the eye', 'Abnormality of head or neck', 'Abnormality of the musculoskeletal system', 'Growth abnormality', 'Abnormality of the cardiovascular system', 'Abnormality of the integument', 'Abnormality of the nervous system'}			0.97977	NoneReported	ENSG00000113083	chr5	2	22.093	0.0970704	0.0450305	0.177014	0	0	0	0	0	0	1	76	148	559	0.219388	0	0	0	0	0	0	559	0.219388	0	0	0	1	553	0.217033	0	0	0	0	0
LRP12	Group 1	HGNC:31708	oculopharyngodistal myopathy 1	MONDO:0020793	AD	Moderate	0	{'Abnormality of the eye', 'Abnormality of the respiratory system', 'Abnormality of head or neck', 'Abnormality of limbs', 'Abnormality of the musculoskeletal system', 'Abnormality of metabolism/homeostasis', 'Growth abnormality', 'Abnormality of the cardiovascular system', 'Constitutional symptom', 'Abnormality of the voice', 'Abnormality of the nervous system', 'Abnormality of the ear', 'Abnorm…			1	NoneReported	ENSG00000147650	chr8	4	35.793	0.119692	0.0637063	0.200537	0	0	1	3	0	0	1	80	1636	2156	0.846154	0	0	1511	0.593014	0	0	2095	0.822214	0	1	0	1	2124	0.833595	0	0	1507	0.591444	0
LRRK2	Group 2	HGNC:18618	Parkinson disease	MONDO:0005180	AD	Definitive	6	{'Abnormality of the nervous system', 'Abnormality of head or neck', 'Abnormality of the musculoskeletal system'}			1.06e-40	NoneReported	ENSG00000188906	chr12	72	136.85	0.0118272	0.00720123	0.0169161	1	1	0	0	1	1	1	589	75518	2419	0.949372	1222	0.479592	0	0	1222	0.479592	2419	0.949372	0	0	0	1	2235	0.877159	0	0	0	0	0
LRSAM1	Group 2	HGNC:25135	Charcot-Marie-Tooth disease axonal type 2P	MONDO:0013753	AD	Definitive	87	{'Abnormality of limbs', 'Abnormality of the nervous system', 'Abnormality of the musculoskeletal system'}			4.41e-26	NoneReported	ENSG00000148356	chr9	29	52.414	0.00410081	0.00111378	0.00942481	1	2	0	0	1	2	1	122	6889	2152	0.844584	1441	0.565542	0	0	1536	0.602826	2149	0.843407	1	0	1	1	1970	0.773155	1441	0.565542	0	0	1536
LZTR1	Group 2	HGNC:6742	Noonan syndrome	MONDO:0018997	AD	Definitive	147	{'Abnormality of the eye', 'Abnormality of the respiratory system', 'Abnormality of head or neck', 'Abnormality of the genitourinary system', 'Abnormality of limbs', 'Abnormality of the musculoskeletal system', 'Abnormality of metabolism/homeostasis', 'Abnormality of prenatal development or birth', 'Growth abnormality', 'Abnormality of blood and blood-forming tissues', 'Abnormality of the cardiov…			4.99e-132	NoneReported	ENSG00000099949	chr22	105	46.045	0.00066506	0.00014854	0.0015854	0	0	0	0	0	0	1	40	335	2051	0.804945	0	0	0	0	0	0	2051	0.804945	0	0	0	1	2051	0.804945	0	0	0	0	0
MAB21L2	Group 2	HGNC:6758	colobomatous microphthalmia-rhizomelic dysplasia syndrome	MONDO:0014380	AD	Definitive	0	{'Abnormality of the eye', 'Abnormality of head or neck', 'Abnormality of the endocrine system', 'Abnormality of the genitourinary system', 'Abnormality of limbs', 'Abnormality of the musculoskeletal system', 'Growth abnormality', 'Abnormality of the integument', 'Abnormality of the nervous system'}			0.037864	NoneReported	ENSG00000181541	chr4	3	14.115	0.086726	0.0212539	0.208398	0	0	1	1	0	0	0	0	0	688	0.270016	0	0	688	0.270016	0	0	0	0	0	1	0	0	688	0.270016	0	0	688	0.270016	0
MACF1	Group 1	HGNC:13664	lissencephaly spectrum disorder with complex brainstem malformation	MONDO:0100472	AD	Moderate	17	{'Abnormality of the eye', 'Abnormality of head or neck', 'Abnormality of the musculoskeletal system', 'Growth abnormality', 'Abnormality of the cardiovascular system', 'Abnormality of the nervous system', 'Abnormality of the ear', 'Abnormality of the digestive system'}			1	NoneReported	ENSG00000127603	chr1	18	318.78	0.222374	0.150027	0.314223	0	0	0	0	0	0	1	517	12983	2123	0.833203	0	0	0	0	0	0	2123	0.833203	0	0	0	1	1883	0.739011	0	0	0	0	0
MAGEL2	Group 2	HGNC:6814	Schaaf-Yang syndrome	MONDO:0014243	AD	Definitive	49	{'Abnormality of the eye', 'Abnormality of head or neck', 'Abnormality of the endocrine system', 'Abnormality of the genitourinary system', 'Abnormality of limbs', 'Abnormality of the musculoskeletal system', 'Abnormality of prenatal development or birth', 'Growth abnormality', 'Abnormality of the voice', 'Abnormality of the integument', 'Abnormality of the nervous system', 'Abnormality of the ea…	LittleEvidence	84.66	0	0	ENSG00000254585	chr15	2	20.171	0.0347709	0.00027761	0.165612	0	0	1	1	0	0	1	131	2730	2244	0.880691	0	0	1046	0.410518	0	0	2232	0.875981	0	1	0	1	2153	0.844976	0	0	1046	0.410518	0
MAP1B	Group 1	HGNC:6836	periventricular nodular heterotopia	MONDO:0020341	AD	Strong	25	{'Abnormality of head or neck', 'Abnormality of limbs', 'Abnormality of the musculoskeletal system', 'Abnormality of the integument', 'Abnormality of the nervous system', 'Abnormality of the ear'}			1	NoneReported	ENSG00000131711	chr5	5	79.066	0.22709	0.130143	0.358386	0	0	1	2	0	0	1	292	25066	2522	0.989796	0	0	1462	0.573783	0	0	2521	0.989403	0	1	0	1	2500	0.981162	0	0	1462	0.573783	0
MAP2K1	Group 2	HGNC:6840	cardiofaciocutaneous syndrome	MONDO:0015280	AD	Definitive	28	{'Abnormality of the eye', 'Abnormality of head or neck', 'Abnormality of the musculoskeletal system', 'Abnormality of metabolism/homeostasis', 'Growth abnormality', 'Abnormality of the cardiovascular system', 'Abnormality of the integument', 'Abnormality of the nervous system'}	NoEvidence	5.71	0.97	0.52	ENSG00000169032	chr15	3	20.557	0.0957554	0.0478405	0.166892	0	0	1	2	0	0	1	140	6000	2267	0.889717	0	0	1305	0.512166	0	0	2262	0.887755	0	1	0	1	2144	0.841444	0	0	1305	0.512166	0
MAP2K2	Group 1	HGNC:6842	cardiofaciocutaneous syndrome	MONDO:0015280	AD	Definitive	17	{'Abnormality of the eye', 'Abnormality of head or neck', 'Abnormality of the endocrine system', 'Abnormality of limbs', 'Abnormality of the musculoskeletal system', 'Abnormality of metabolism/homeostasis', 'Abnormality of prenatal development or birth', 'Growth abnormality', 'Abnormality of the cardiovascular system', 'Abnormality of the integument', 'Abnormality of the nervous system', 'Neoplas…	LittleEvidence	38.94	0	0.86	ENSG00000126934	chr19	2	19.378	0.113226	0.0448817	0.227579	1	2	0	0	0	0	1	180	10910	2317	0.909341	1368	0.536892	0	0	0	0	2316	0.908948	1	0	0	1	2271	0.891287	1368	0.536892	0	0	0
MAPK8IP3	Group 1	HGNC:6884	neurodevelopmental disorder with or without variable brain abnormalities; NEDBA	MONDO:0032755	AD	Definitive	13	{'Abnormality of the eye', 'Abnormality of head or neck', 'Abnormality of limbs', 'Abnormality of the musculoskeletal system', 'Growth abnormality', 'Constitutional symptom', 'Abnormality of the integument', 'Abnormality of the nervous system', 'Abnormality of the ear', 'Abnormality of the digestive system'}			1	NoneReported	ENSG00000138834	chr16	5	69.922	0.16577	0.105351	0.242924	1	4	1	2	1	3	1	95	3748	2215	0.869309	1616	0.634223	1378	0.540816	1807	0.709184	2203	0.8646	1	1	1	1	2166	0.850078	1616	0.634223	1378	0.540816	1807
MATR3	Group 1	HGNC:6912	distal myopathy with vocal cord weakness	MONDO:0018951	AD	Definitive	1	{'Abnormality of the respiratory system', 'Abnormality of limbs', 'Abnormality of the musculoskeletal system', 'Abnormality of metabolism/homeostasis', 'Abnormality of the voice', 'Abnormality of the nervous system', 'Abnormality of the digestive system'}			1	NoneReported	ENSG00000015479	chr5	0	37.522	0.343409	0.138013	0.622501	0	0	0	0	0	0	1	22	105	1147	0.450157	0	0	0	0	0	0	1147	0.450157	0	0	0	1	1073	0.421115	0	0	0	0	0
MDM4	Group 1	HGNC:6974	bone marrow failure syndrome 6	MONDO:0030015	AD	Moderate	0	{'Abnormality of the respiratory system', 'Abnormality of the endocrine system', 'Abnormal cellular phenotype', 'Abnormality of the musculoskeletal system', 'Abnormality of blood and blood-forming tissues', 'Abnormality of the digestive system', 'Constitutional symptom', 'Abnormality of head or neck', 'Neoplasm', 'Abnormality of the immune system'}			1	NoneReported	ENSG00000198625	chr1	0	26.734	0.128573	0.0631153	0.224296	0	0	0	0	0	0	1	177	8055	1898	0.744898	0	0	0	0	0	0	1898	0.744898	0	0	0	1	1876	0.736264	0	0	0	0	0
MECOM	Group 1	HGNC:3498	MECOM-associated syndrome	MONDO:0100458	AD	Definitive	12	{'Abnormality of head or neck', 'Abnormality of the genitourinary system', 'Abnormality of limbs', 'Abnormality of the musculoskeletal system', 'Abnormality of metabolism/homeostasis', 'Abnormality of prenatal development or birth', 'Abnormality of blood and blood-forming tissues', 'Abnormality of the cardiovascular system', 'Abnormality of the digestive system', 'Abnormality of the nervous syste…			1	NoneReported	ENSG00000085276	chr3	2	46.14	0.280103	0.148767	0.448195	0	0	0	0	0	0	1	1215	252321	2284	0.896389	0	0	0	0	0	0	2284	0.896389	0	0	0	1	2237	0.877943	0	0	0	0	0
MED12L	Group 1	HGNC:16050	Nizon-Isidor syndrome	MONDO:0030030	AD	Definitive	10	{'Abnormality of the eye', 'Abnormality of head or neck', 'Abnormality of the genitourinary system', 'Abnormality of limbs', 'Abnormality of the musculoskeletal system', 'Abnormality of metabolism/homeostasis', 'Abnormality of the integument', 'Abnormality of the nervous system', 'Abnormality of the digestive system'}			1	NoneReported	ENSG00000144893	chr3	15	125.23	0.115826	0.0748211	0.170782	0	0	0	0	0	0	1	206	3456	1909	0.749215	0	0	0	0	0	0	1909	0.749215	0	0	0	1	1816	0.712716	0	0	0	0	0
MED13	Group 1	HGNC:22474	complex neurodevelopmental disorder	MONDO:0100038	AD	Definitive	32	{'Abnormality of the eye', 'Abnormality of the nervous system', 'Abnormality of the musculoskeletal system', 'Abnormality of the integument', 'Abnormality of head or neck', 'Abnormality of the digestive system'}			1	NoneReported	ENSG00000108510	chr17	0	98.429	0.635651	0.346975	0.892351	1	2	1	2	1	1	1	209	17272	2330	0.914443	921	0.36146	1215	0.476845	346	0.135793	2321	0.910911	1	1	1	1	2030	0.796703	888	0.348509	1215	0.476845	346
MEFV	Group 2	HGNC:6998	familial Mediterranean fever	MONDO:0018088	SD	Definitive	7	{'Abnormality of the respiratory system', 'Abnormality of the genitourinary system', 'Abnormality of metabolism/homeostasis', 'Abnormality of blood and blood-forming tissues', 'Abnormality of the cardiovascular system', 'Abnormality of the digestive system', 'Constitutional symptom', 'Abnormality of the integument', 'Abnormality of the musculoskeletal system', 'Abnormality of the immune system'}	NoEvidence	81.61	0	1.15	ENSG00000103313	chr16	25	30.917	0.00231661	0.00028001	0.00701161	1	4	0	0	0	0	1	68	1823	2275	0.892857	1238	0.485871	0	0	0	0	2272	0.89168	1	0	0	1	2187	0.85832	1238	0.485871	0	0	0
MESP1	Group 2	HGNC:29658	congenital heart disease	MONDO:0005453	AD	Moderate	0	{'Abnormality of the cardiovascular system', 'Abnormality of the musculoskeletal system'}			5.78e-15	NoneReported	ENSG00000166823	chr15	5	2.9705	0.00117335	0.00012686	0.00356035	0	0	1	6	0	0	1	54	567	1895	0.743721	0	0	1542	0.605181	0	0	1842	0.72292	0	1	0	1	1864	0.731554	0	0	1542	0.605181	0
MET	Group 2	HGNC:7029	papillary renal cell carcinoma	MONDO:0017884	AD	Definitive	3	{'Abnormality of limbs', 'Abnormality of the musculoskeletal system'}	NoEvidence	1.18	1	0.45	ENSG00000105976	chr7	12	63.755	0.0699546	0.0443785	0.104501	1	3	1	2	1	2	1	174	12170	2442	0.958399	1831	0.718603	1391	0.545918	1311	0.514521	2419	0.949372	1	1	0	1	2372	0.930926	1639	0.64325	1391	0.545918	0
MFAP5	Group 2	HGNC:29673	familial thoracic aortic aneurysm and aortic dissection	MONDO:0019625	AD	Moderate	1	{'Abnormality of head or neck', 'Abnormality of limbs', 'Abnormality of the musculoskeletal system', 'Growth abnormality', 'Abnormality of the cardiovascular system', 'Abnormality of the nervous system'}			3.06e-05	NoneReported	ENSG00000197614	chr12	6	13.952	0.00218972	0.00023148	0.0072391	0	0	1	1	0	0	1	85	1638	2346	0.920722	0	0	906	0.355573	0	0	2346	0.920722	0	0	0	1	1997	0.783752	0	0	0	0	0
MFN2	Group 1	HGNC:16877	obsolete axonal hereditary motor and sensory neuropathy	MONDO:0018775	SD	Definitive	55	{'Abnormality of the eye', 'Abnormality of head or neck', 'Abnormality of limbs', 'Abnormality of the musculoskeletal system', 'Constitutional symptom', 'Abnormality of the voice', 'Abnormality of the nervous system', 'Abnormality of the ear'}	NoEvidence	12.08	0	0.6	ENSG00000116688	chr1	5	37.329	0.106183	0.0616039	0.167454	0	0	1	3	0	0	1	71	2124	2013	0.790031	0	0	1269	0.498038	0	0	1999	0.784537	0	1	0	1	1991	0.781397	0	0	1269	0.498038	0
MIR96	Group 1	HGNC:31648	nonsyndromic genetic hearing loss	MONDO:0019497	AD	Moderate	2	{'Abnormality of the ear'}				NoneReported								0	0	1	1	0	0	1	130	3384	2251	0.883438	0	0	955	0.374804	0	0	2251	0.883438	0	1	0	1	2202	0.864207	0	0	955	0.374804	0
MORC2	Group 1	HGNC:23573	Charcot-Marie-Tooth disease axonal type 2Z	MONDO:0014736	AD	Definitive	27	{'Abnormality of the eye', 'Abnormality of head or neck', 'Abnormality of the genitourinary system', 'Abnormality of limbs', 'Abnormality of the musculoskeletal system', 'Growth abnormality', 'Constitutional symptom', 'Abnormality of the nervous system', 'Abnormality of the ear'}			1	NoneReported	ENSG00000133422	chr22	6	57.807	0.109591	0.0674455	0.166684	0	0	0	0	0	0	1	53	759	1806	0.708791	0	0	0	0	0	0	1806	0.708791	0	0	0	1	1784	0.700157	0	0	0	0	0
MPL	Group 2	HGNC:7217	thrombocythemia 2	MONDO:0011173	AD	Definitive	42	{'Abnormality of blood and blood-forming tissues'}			3.34e-21	NoneReported	ENSG00000117400	chr1	20	38.089	0.00226466	0.00025153	0.00657771	0	0	1	2	0	0	1	21	154	1604	0.629513	0	0	857	0.336342	0	0	1603	0.629121	0	0	0	1	1601	0.628336	0	0	0	0	0
MPZ	Group 2	HGNC:7225	Charcot-Marie-Tooth disease	MONDO:0015626	AD	Definitive	67	{'Abnormality of the eye', 'Abnormality of the respiratory system', 'Abnormality of head or neck', 'Abnormality of limbs', 'Abnormality of the musculoskeletal system', 'Abnormality of metabolism/homeostasis', 'Abnormality of prenatal development or birth', 'Abnormality of the nervous system', 'Abnormality of the ear', 'Abnormality of the digestive system'}			0.11226	NoneReported	ENSG00000158887	chr1	3	12.158	0.0417444	0.0179147	0.0772121	0	0	0	0	0	0	1	55	683	2061	0.80887	0	0	0	0	0	0	2061	0.80887	0	0	0	1	1610	0.631868	0	0	0	0	0
MRAS	Group 1	HGNC:7227	Noonan syndrome	MONDO:0018997	AD	Moderate	5	{'Abnormality of the eye', 'Abnormality of head or neck', 'Abnormality of limbs', 'Abnormality of the musculoskeletal system', 'Growth abnormality', 'Abnormality of the cardiovascular system', 'Abnormality of the integument', 'Abnormality of the nervous system', 'Abnormality of the ear', 'Abnormality of the digestive system'}			0.99089	NoneReported	ENSG00000158186	chr3	0	8.1365	0.171607	0.0445064	0.398485	0	0	1	1	0	0	1	146	6301	1698	0.666405	0	0	1081	0.424254	0	0	1698	0.666405	0	1	0	1	1642	0.644427	0	0	1081	0.424254	0
MSX2	Group 2	HGNC:7392	parietal foramina	MONDO:0018953	AD	Definitive	9	{'Abnormality of the eye', 'Abnormality of head or neck', 'Abnormality of limbs', 'Abnormality of the musculoskeletal system', 'Abnormality of the integument', 'Abnormality of the nervous system', 'Abnormality of the ear'}	LittleEvidence	1.48	0.01	1.01	ENSG00000120149	chr5	2	7.6838	0.0424214	0.00680233	0.115157	0	0	1	1	1	1	1	228	13540	2486	0.975667	0	0	1150	0.451334	609	0.239011	2464	0.967033	0	1	0	1	2438	0.956829	0	0	1150	0.451334	0
MSX2	Group 2	HGNC:7392	craniosynostosis 2	MONDO:0011481	AD	Definitive	9	{'Abnormality of the eye', 'Abnormality of head or neck', 'Abnormality of limbs', 'Abnormality of the musculoskeletal system', 'Abnormality of the integument', 'Abnormality of the nervous system', 'Abnormality of the ear'}	LittleEvidence	1.48	0.01	1.01	ENSG00000120149	chr5	2	7.6838	0.0424214	0.00680233	0.115157	0	0	1	1	1	1	1	228	13540	2486	0.975667	0	0	1150	0.451334	609	0.239011	2464	0.967033	0	1	0	1	2438	0.956829	0	0	1150	0.451334	0
MTAP	Group 2	HGNC:7413	diaphyseal medullary stenosis-bone malignancy syndrome	MONDO:0007205	AD	Moderate	0	{'Abnormality of the eye', 'Abnormality of limbs', 'Abnormality of blood and blood-forming tissues', 'Abnormality of the cardiovascular system', 'Abnormality of the integument', 'Abnormality of the musculoskeletal system', 'Neoplasm', 'Abnormality of the immune system'}	LittleEvidence	38.31	0	1.49	ENSG00000099810	chr9	12	13.974	0.00657782	0.00194857	0.0141633	1	1	1	2	1	1	1	395	56472	2477	0.972135	1134	0.445055	1689	0.662873	1134	0.445055	2463	0.966641	0	1	0	1	2422	0.950549	0	0	1689	0.662873	0
MTOR	Group 1	HGNC:3942	overgrowth syndrome and/or cerebral malformations due to abnormalities in MTOR pathway genes	MONDO:0100283	AD	Definitive	35	{'Abnormality of the eye', 'Abnormality of head or neck', 'Abnormality of the genitourinary system', 'Abnormal cellular phenotype', 'Abnormality of limbs', 'Abnormality of the musculoskeletal system', 'Abnormality of metabolism/homeostasis', 'Growth abnormality', 'Abnormality of blood and blood-forming tissues', 'Abnormality of the digestive system', 'Abnormality of the integument', 'Abnormality …			1	NoneReported	ENSG00000198793	chr1	19	150.81	0.141788	0.092402	0.207585	1	6	1	3	1	1	1	151	10005	1587	0.622841	1363	0.534929	1155	0.453297	864	0.339089	1529	0.600078	1	1	1	1	1476	0.579278	1335	0.52394	1155	0.453297	864
MUC1	Group 2	HGNC:7508	tubulointerstitial kidney disease, autosomal dominant, 2	MONDO:0020726	AD	Definitive	8	{'Abnormality of the genitourinary system', 'Abnormality of the musculoskeletal system', 'Abnormality of metabolism/homeostasis', 'Abnormality of blood and blood-forming tissues', 'Abnormality of the cardiovascular system', 'Abnormality of the nervous system'}			2.4e-05	NoneReported	ENSG00000185499	chr1	6	17.439	0.00219861	0.00016806	0.00773973	0	0	0	0	0	0	0	0	0	0	0	0	0	0	0	0	0	0	0	0	0	0	0	0	0	0	0	0	0	0
MYH10	Group 1	HGNC:7568	complex neurodevelopmental disorder with or without congenital anomalies	MONDO:0100465	AD	Definitive	2	{'Abnormality of head or neck', 'Abnormality of the musculoskeletal system', 'Abnormality of the integument', 'Abnormality of the nervous system', 'Abnormality of the immune system'}	LittleEvidence	34.06	1	0.25	ENSG00000133026	chr17	12	116.18	0.175484	0.109911	0.261395	1	1	1	1	0	0	1	227	21883	2497	0.979984	1213	0.47606	414	0.16248	0	0	2497	0.979984	1	1	0	1	2342	0.919152	1213	0.47606	414	0.16248	0
MYH11	Group 2	HGNC:7569	familial thoracic aortic aneurysm and aortic dissection	MONDO:0019625	AD	Definitive	33	{'Abnormality of the eye', 'Abnormality of the genitourinary system', 'Abnormality of the musculoskeletal system', 'Abnormality of the cardiovascular system', 'Abnormality of the immune system', 'Abnormality of the integument', 'Abnormality of the nervous system', 'Neoplasm', 'Abnormality of the digestive system'}	NoEvidence	7.87	1	0.38	ENSG00000133392	chr16	24	110.65	0.0621992	0.0431947	0.0861603	1	8	1	4	1	2	1	318	43812	2539	0.996468	1938	0.760597	1524	0.598116	1211	0.475275	2539	0.996468	1	1	1	1	2536	0.99529	1861	0.730377	1392	0.546311	1211
MYH14	Group 2	HGNC:23212	nonsyndromic genetic hearing loss	MONDO:0019497	AD	Moderate	10	{'Abnormality of limbs', 'Abnormality of the musculoskeletal system', 'Abnormality of metabolism/homeostasis', 'Abnormality of the voice', 'Abnormality of the nervous system', 'Abnormality of the ear'}			7.54e-18	NoneReported	ENSG00000105357	chr19	27	112.26	0.0498562	0.0332047	0.0711579	1	4	0	0	1	5	1	385	69544	2539	0.996468	2020	0.792779	0	0	2160	0.847724	2539	0.996468	1	0	1	1	2533	0.994113	1697	0.666013	0	0	2060
MYH2	Group 2	HGNC:7572	myopathy, proximal, and ophthalmoplegia	MONDO:0011577	AD	Moderate	3	{'Abnormality of the eye', 'Abnormality of head or neck', 'Abnormal cellular phenotype', 'Abnormality of limbs', 'Abnormality of the musculoskeletal system', 'Abnormality of the nervous system', 'Abnormality of the digestive system'}			1.56e-23	NoneReported	ENSG00000125414	chr17	53	97.119	0.00966912	0.00347873	0.0163966	1	3	1	2	0	0	1	110	2712	1928	0.756672	1421	0.557692	1238	0.485871	0	0	1923	0.75471	1	1	0	1	1669	0.655024	1391	0.545918	1238	0.485871	0
MYH6	Group 2	HGNC:7576	MYH-6 related congenital heart defects	MONDO:0800442	AD	Definitive	10	{'Abnormality of the cardiovascular system'}			4.97e-18	NoneReported	ENSG00000197616	chr14	65	93.318	0.00486076	0.00131909	0.00999427	1	3	0	0	1	2	1	131	3835	2344	0.919937	1763	0.691915	0	0	1377	0.540424	2342	0.919152	1	0	1	1	2337	0.91719	1763	0.691915	0	0	1377
MYH7	Group 2	HGNC:7577	MYH7-related skeletal myopathy	MONDO:0008050	AD	Definitive	149	{'Abnormality of the respiratory system', 'Abnormality of head or neck', 'Abnormality of limbs', 'Abnormality of the musculoskeletal system', 'Abnormality of metabolism/homeostasis', 'Abnormality of prenatal development or birth', 'Abnormality of blood and blood-forming tissues', 'Abnormality of the cardiovascular system', 'Constitutional symptom', 'Abnormality of the nervous system'}	NoEvidence	14.41	0	0.64	ENSG00000092054	chr14	43	96.507	0.0185704	0.010654	0.0273536	1	5	1	1	1	2	1	148	7687	2347	0.921115	1898	0.744898	370	0.145212	1470	0.576923	2347	0.921115	1	1	1	1	2346	0.920722	1696	0.66562	370	0.145212	1470
MYH7	Group 2	HGNC:7577	hypertrophic cardiomyopathy	MONDO:0005045	AD	Definitive	149	{'Abnormality of the respiratory system', 'Abnormality of head or neck', 'Abnormality of limbs', 'Abnormality of the musculoskeletal system', 'Abnormality of metabolism/homeostasis', 'Abnormality of prenatal development or birth', 'Abnormality of blood and blood-forming tissues', 'Abnormality of the cardiovascular system', 'Constitutional symptom', 'Abnormality of the nervous system'}	NoEvidence	14.41	0	0.64	ENSG00000092054	chr14	43	96.507	0.0185704	0.010654	0.0273536	1	5	1	1	1	2	1	148	7687	2347	0.921115	1898	0.744898	370	0.145212	1470	0.576923	2347	0.921115	1	1	1	1	2346	0.920722	1696	0.66562	370	0.145212	1470
MYH7	Group 2	HGNC:7577	dilated cardiomyopathy	MONDO:0005021	AD	Definitive	149	{'Abnormality of the respiratory system', 'Abnormality of head or neck', 'Abnormality of limbs', 'Abnormality of the musculoskeletal system', 'Abnormality of metabolism/homeostasis', 'Abnormality of prenatal development or birth', 'Abnormality of blood and blood-forming tissues', 'Abnormality of the cardiovascular system', 'Constitutional symptom', 'Abnormality of the nervous system'}	NoEvidence	14.41	0	0.64	ENSG00000092054	chr14	43	96.507	0.0185704	0.010654	0.0273536	1	5	1	1	1	2	1	148	7687	2347	0.921115	1898	0.744898	370	0.145212	1470	0.576923	2347	0.921115	1	1	1	1	2346	0.920722	1696	0.66562	370	0.145212	1470
MYH9	Group 1	HGNC:7579	macrothrombocytopenia and granulocyte inclusions with or without nephritis or sensorineural hearing loss	MONDO:0015912	AD	Definitive	46	{'Abnormality of the genitourinary system', 'Abnormality of blood and blood-forming tissues', 'Abnormality of the cardiovascular system', 'Abnormality of the integument', 'Abnormality of head or neck', 'Abnormality of the ear', 'Abnormality of the immune system'}	LittleEvidence	9.42	1	0.16	ENSG00000100345	chr22	4	104.4	0.292661	0.158996	0.475031	1	3	1	1	0	0	1	311	40613	2519	0.988619	1107	0.434458	566	0.222135	0	0	2519	0.988619	1	1	0	1	2469	0.968995	1107	0.434458	566	0.222135	0
MYL2	Group 2	HGNC:7583	hypertrophic cardiomyopathy	MONDO:0005045	AD	Definitive	9	{'Abnormality of the cardiovascular system', 'Abnormality of the respiratory system', 'Constitutional symptom', 'Abnormality of the ear'}	AutosomalRecessive	18.05	0	1.16	ENSG00000111245	chr12	11	9.9284	0.00656544	0.00185018	0.0145316	1	1	0	0	0	0	1	157	4869	1956	0.767661	470	0.184458	0	0	0	0	1956	0.767661	0	0	0	1	1947	0.764129	0	0	0	0	0
MYL3	Group 2	HGNC:7584	hypertrophic cardiomyopathy	MONDO:0005045	AD	Definitive	1	{'Abnormality of the cardiovascular system', 'Abnormality of the respiratory system', 'Constitutional symptom'}	NoEvidence	48.58	0.05	0.81	ENSG00000160808	chr3	3	8.6357	0.0276545	0.00602754	0.0643268	0	0	0	0	0	0	1	77	953	1636	0.642072	0	0	0	0	0	0	1636	0.642072	0	0	0	1	1608	0.631083	0	0	0	0	0
MYLK	Group 2	HGNC:7590	familial thoracic aortic aneurysm and aortic dissection	MONDO:0019625	AD	Strong	43	{'Abnormality of the cardiovascular system', 'Constitutional symptom'}	LittleEvidence	15.7	0	0.6	ENSG00000065534	chr3	35	87.923	0.0205022	0.0117161	0.0306877	0	0	0	0	0	0	1	481	22282	1676	0.657771	0	0	0	0	0	0	1676	0.657771	0	0	0	1	1544	0.605965	0	0	0	0	0
MYLK3	Group 2	HGNC:29826	dilated cardiomyopathy	MONDO:0005021	AD	Moderate	0	{'Abnormality of the respiratory system', 'Abnormality of metabolism/homeostasis', 'Abnormality of the cardiovascular system', 'Constitutional symptom', 'Abnormality of the musculoskeletal system', 'Abnormality of the ear'}			2.34e-14	NoneReported	ENSG00000140795	chr16	16	33.746	0.00378792	0.00033673	0.0117058	1	1	0	0	0	0	1	48	813	2188	0.858713	1016	0.398744	0	0	0	0	2183	0.85675	1	0	0	1	1843	0.723312	1016	0.398744	0	0	0
MYO6	Group 2	HGNC:7605	nonsyndromic genetic hearing loss	MONDO:0019497	AD	Definitive	32	{'Abnormality of the ear'}			0.97387	NoneReported	ENSG00000196586	chr6	25	83.374	0.0328849	0.0218357	0.0462605	0	0	0	0	0	0	1	365	58169	2494	0.978807	0	0	0	0	0	0	2494	0.978807	0	0	0	1	2237	0.877943	0	0	0	0	0
MYO7A	Group 2	HGNC:7606	nonsyndromic genetic hearing loss	MONDO:0019497	AD	Definitive	129	{'Abnormality of the ear'}			2.41e-62	NoneReported	ENSG00000137474	chr11	77	109.71	0.00496126	0.0019481	0.00891231	1	5	0	0	1	2	1	244	19802	2376	0.932496	1868	0.733124	0	0	1280	0.502355	2376	0.932496	1	0	1	1	2368	0.929356	1868	0.733124	0	0	1280
MYOC	Group 2	HGNC:7610	open-angle glaucoma	MONDO:0005338	AD	Definitive	30	{'Abnormality of the cardiovascular system', 'Abnormality of the eye'}			8.51e-11	NoneReported	ENSG00000034971	chr1	19	22.246	0.00212551	0.00056849	0.00464363	0	0	1	5	0	0	1	266	11289	2270	0.890895	0	0	1821	0.714678	0	0	2263	0.888148	0	1	0	1	2225	0.873234	0	0	1821	0.714678	0
NACC1	Group 1	HGNC:20967	NACC1-related neurodevelopmental disorder with epilepsy, cataracts and episodic irritability	MONDO:0800475	AD	Definitive	2	{'Abnormality of the eye', 'Abnormality of head or neck', 'Abnormality of the musculoskeletal system', 'Growth abnormality', 'Abnormality of the nervous system', 'Abnormality of the digestive system'}			0.99995	NoneReported	ENSG00000160877	chr19	0	17.707	0.404956	0.133704	0.758414	0	0	0	0	0	0	1	25	140	1521	0.596939	0	0	0	0	0	0	1521	0.596939	0	0	0	1	1484	0.582418	0	0	0	0	0
NAF1	Group 2	HGNC:25126	pulmonary fibrosis and/or bone marrow failure syndrome, telomere-related, 7	MONDO:0957261	AD	Definitive	2	{'Abnormality of the respiratory system', 'Abnormality of the endocrine system', 'Abnormality of the genitourinary system', 'Abnormality of metabolism/homeostasis', 'Abnormality of blood and blood-forming tissues', 'Abnormality of the cardiovascular system', 'Abnormality of the digestive system', 'Abnormality of the integument', 'Abnormality of the musculoskeletal system', 'Neoplasm', 'Abnormalit…	LittleEvidence	75.99	0.1	0.93	ENSG00000145414	chr4	2	20.506	0.0890748	0.0284674	0.199525	0	0	0	0	0	0	1	170	7008	2161	0.848116	0	0	0	0	0	0	2161	0.848116	0	0	0	1	2104	0.825746	0	0	0	0	0
NARS1	Group 2	HGNC:7643	neurodevelopmental disorder with microcephaly, impaired language, epilepsy, and gait abnormalities	MONDO:0030837	AD	Moderate	4	{'Abnormality of the eye', 'Abnormality of head or neck', 'Abnormality of limbs', 'Abnormality of the musculoskeletal system', 'Abnormality of the nervous system', 'Abnormality of the ear'}			3.27e-12	NoneReported	ENSG00000134440	chr18	20	37.231	0.0136246	0.00597031	0.022772	0	0	1	3	1	1	1	135	6652	2343	0.919545	0	0	1226	0.481162	686	0.269231	2338	0.917582	0	1	1	1	2011	0.789246	0	0	1226	0.481162	686
NEB	Group 2	HGNC:7720	autosomal dominant nebulin-related myopathy	MONDO:1010152	AD	Moderate	177	{'Abnormality of the respiratory system', 'Abnormal cellular phenotype', 'Abnormality of limbs', 'Abnormality of the musculoskeletal system', 'Growth abnormality', 'Abnormality of the cardiovascular system', 'Abnormality of head or neck'}			5.31e-52	NoneReported	ENSG00000183091	chr2	145	392.54	0.0180704	0.0122828	0.0243746	0	0	0	0	0	0	0	0	0	0	0	0	0	0	0	0	0	0	0	0	0	0	0	0	0	0	0	0	0	0
NEDD4L	Group 1	HGNC:7728	periventricular nodular heterotopia 7	MONDO:0014966	AD	Definitive	9	{'Abnormality of the eye', 'Abnormality of head or neck', 'Abnormality of the genitourinary system', 'Abnormality of limbs', 'Abnormality of the musculoskeletal system', 'Growth abnormality', 'Abnormality of the cardiovascular system', 'Abnormality of the nervous system', 'Abnormality of the ear', 'Abnormality of the digestive system'}			0.99881	NoneReported	ENSG00000049759	chr18	7	66.288	0.174371	0.11851	0.242334	0	0	0	0	0	0	1	231	9918	2233	0.876374	0	0	0	0	0	0	2233	0.876374	0	0	0	1	1942	0.762166	0	0	0	0	0
NEFH	Group 2	HGNC:7737	Charcot-Marie-Tooth disease axonal type 2CC	MONDO:0014836	AD	Definitive	3	{'Abnormality of limbs', 'Abnormality of the musculoskeletal system', 'Abnormality of metabolism/homeostasis', 'Abnormality of the voice', 'Abnormality of the nervous system', 'Abnormality of the digestive system'}	NoEvidence	24.44	0	1.42	ENSG00000100285	chr22	22	29.526	0.00275294	0.00032274	0.00826999	0	0	0	0	1	1	1	113	3584	2272	0.89168	0	0	0	0	431	0.169152	2272	0.89168	0	0	1	1	2213	0.868524	0	0	0	0	431
NEFL	Group 1	HGNC:7739	Charcot-Marie-Tooth disease	MONDO:0015626	AD	Definitive	44	{'Abnormality of the eye', 'Abnormality of head or neck', 'Abnormal cellular phenotype', 'Abnormality of limbs', 'Abnormality of the musculoskeletal system', 'Abnormality of metabolism/homeostasis', 'Abnormality of the nervous system', 'Abnormality of the ear', 'Abnormality of the digestive system'}	NoEvidence	‚Äê	0	0.99								0	0	1	2	0	0	1	142	4845	2187	0.85832	0	0	1206	0.473312	0	0	2187	0.85832	0	1	0	1	2061	0.80887	0	0	1206	0.473312	0
NEK1	Group 2	HGNC:7744	amyotrophic lateral sclerosis, susceptibility to, 24	MONDO:0054750	AD	Definitive	9	{'Abnormality of the respiratory system', 'Abnormality of the nervous system', 'Abnormality of the musculoskeletal system', 'Abnormality of the digestive system'}	AutosomalRecessive	39.72	0	0.96	ENSG00000137601	chr4	51	74.701	0.00821556	0.003897	0.0135475	1	2	1	2	1	1	1	508	113938	2291	0.899137	861	0.337912	1087	0.426609	720	0.282575	2158	0.846939	1	1	0	1	2071	0.812794	861	0.337912	1087	0.426609	0
NEK8	Group 2	HGNC:13387	autosomal dominant polycystic kidney disease	MONDO:0004691	AD	Strong	12	{'Abnormality of the genitourinary system', 'Growth abnormality', 'Abnormality of the cardiovascular system', 'Abnormality of the nervous system', 'Abnormality of the digestive system'}			1.77e-11	NoneReported	ENSG00000160602	chr17	19	34.924	0.0125861	0.00549421	0.0215939	1	1	1	2	0	0	1	11	39	1456	0.571429	772	0.302983	509	0.199765	0	0	1273	0.499608	1	1	0	1	1456	0.571429	772	0.302983	509	0.199765	0
NEXN	Group 2	HGNC:29557	dilated cardiomyopathy	MONDO:0005021	AD	Strong	17	{'Abnormality of the cardiovascular system'}			1.37e-13	NoneReported	ENSG00000162614	chr1	24	43.308	0.00552904	0.00067699	0.0135393	1	1	0	0	0	0	1	46	813	2023	0.793956	575	0.225667	0	0	0	0	2019	0.792386	1	0	0	1	1829	0.717818	575	0.225667	0	0	0
NFKB1	Group 1	HGNC:7794	immunodeficiency, common variable, 12	MONDO:0014697	AD	Moderate	30	{'Abnormality of the respiratory system', 'Abnormal cellular phenotype', 'Abnormality of the musculoskeletal system', 'Abnormality of metabolism/homeostasis', 'Abnormality of blood and blood-forming tissues', 'Abnormality of the digestive system', 'Abnormality of the integument', 'Abnormality of head or neck', 'Abnormality of the immune system'}			1	NoneReported	ENSG00000109320	chr4	2	45.595	0.298297	0.146788	0.498546	0	0	0	0	0	0	1	254	24141	2426	0.952119	0	0	0	0	0	0	2426	0.952119	0	0	0	1	2233	0.876374	0	0	0	0	0
NFKB2	Group 1	HGNC:7795	immunodeficiency, common variable, 10	MONDO:0014260	AD	Definitive	9	{'Abnormality of the respiratory system', 'Abnormality of the endocrine system', 'Abnormal cellular phenotype', 'Abnormality of the nervous system', 'Abnormality of the musculoskeletal system', 'Abnormality of metabolism/homeostasis', 'Abnormality of blood and blood-forming tissues', 'Abnormality of the digestive system', 'Abnormality of the integument', 'Abnormality of head or neck', 'Abnormalit…			1	NoneReported	ENSG00000077150	chr10	3	47.71	0.168956	0.0869616	0.292046	0	0	0	0	0	0	1	18	75	1755	0.688776	0	0	0	0	0	0	1755	0.688776	0	0	0	1	1417	0.556122	0	0	0	0	0
NFKBIA	Group 1	HGNC:7797	ectodermal dysplasia and immunodeficiency 2	MONDO:0012806	AD	Definitive	7	{'Abnormality of the respiratory system', 'Abnormality of the musculoskeletal system', 'Abnormality of metabolism/homeostasis', 'Growth abnormality', 'Abnormality of the cardiovascular system', 'Abnormality of the digestive system', 'Abnormality of the integument', 'Abnormality of head or neck', 'Abnormality of the immune system'}			0.98158	NoneReported	ENSG00000100906	chr14	0	15.457	0.269331	0.0687722	0.621655	1	1	1	3	0	0	1	343	28259	2510	0.985086	425	0.166797	1368	0.536892	0	0	2510	0.985086	1	1	0	1	2471	0.96978	425	0.166797	620	0.243328	0
NKX2-1	Group 2	HGNC:11825	NKX2-1 related choreoathetosis and congenital hypothyroidism with or without pulmonary dysfunction	MONDO:0100520	AD	Definitive	0	{'Abnormality of the respiratory system', 'Abnormality of the endocrine system', 'Abnormality of the musculoskeletal system', 'Abnormality of the cardiovascular system', 'Abnormality of the nervous system', 'Abnormality of the ear', 'Neoplasm', 'Abnormality of the immune system'}			0.9636	NoneReported	ENSG00000136352	chr14	3	13.235	0.0730785	0.0244566	0.163772	0	0	0	0	0	0	0	0	0	0	0	0	0	0	0	0	0	0	0	0	0	0	0	0	0	0	0	0	0	0
NOD2	Group 2	HGNC:5331	Blau syndrome	MONDO:0008523	AD	Definitive	14	{'Abnormality of the eye', 'Abnormality of limbs', 'Abnormality of the musculoskeletal system', 'Abnormality of metabolism/homeostasis', 'Abnormality of the cardiovascular system', 'Abnormality of the integument', 'Abnormality of the nervous system', 'Abnormality of the immune system'}			2.38e-22	NoneReported	ENSG00000167207	chr16	44	41.498	0.00051257	5.77e-05	0.00158425	0	0	1	1	1	1	1	77	2297	1851	0.726452	0	0	989	0.388148	892	0.350078	1774	0.696232	0	0	1	1	1764	0.692308	0	0	0	0	892
NOTCH2	Group 1	HGNC:7882	Alagille syndrome	MONDO:0007318	AD	Definitive	75	{'Abnormality of the eye', 'Abnormality of the respiratory system', 'Abnormality of head or neck', 'Abnormality of the genitourinary system', 'Abnormality of limbs', 'Abnormality of the musculoskeletal system', 'Abnormality of metabolism/homeostasis', 'Growth abnormality', 'Abnormality of the cardiovascular system', 'Abnormality of the integument', 'Abnormality of the nervous system', 'Abnormalit…	NoEvidence	3.21	1	0.15	ENSG00000134250	chr1	6	102.36	0.161058	0.104468	0.233392	0	0	0	0	0	0	1	103	2562	1967	0.771978	0	0	0	0	0	0	1967	0.771978	0	0	0	1	1887	0.740581	0	0	0	0	0
NOTCH2	Group 1	HGNC:7882	acroosteolysis dominant type	MONDO:0007057	AD	Definitive	75	{'Abnormality of the eye', 'Abnormality of the respiratory system', 'Abnormality of head or neck', 'Abnormality of the genitourinary system', 'Abnormality of limbs', 'Abnormality of the musculoskeletal system', 'Abnormality of metabolism/homeostasis', 'Growth abnormality', 'Abnormality of the cardiovascular system', 'Abnormality of the integument', 'Abnormality of the nervous system', 'Abnormalit…	NoEvidence	3.21	1	0.15	ENSG00000134250	chr1	6	102.36	0.161058	0.104468	0.233392	0	0	0	0	0	0	1	103	2562	1967	0.771978	0	0	0	0	0	0	1967	0.771978	0	0	0	1	1887	0.740581	0	0	0	0	0
NOVA2	Group 1	HGNC:7887	complex neurodevelopmental disorder	MONDO:0100038	AD	Definitive	9	{'Abnormality of the eye', 'Abnormality of the nervous system', 'Abnormality of the musculoskeletal system', 'Abnormality of the integument', 'Abnormality of head or neck', 'Abnormality of the digestive system'}			0.85257	NoneReported	ENSG00000104967	chr19	0	12.336	0.389069	0.114237	0.756302	0	0	0	0	0	0	1	172	8956	2400	0.941915	0	0	0	0	0	0	2400	0.941915	0	0	0	1	2329	0.91405	0	0	0	0	0
NPRL2	Group 2	HGNC:24969	focal epilepsy	MONDO:0005384	AD	Definitive	14	{'Abnormality of the nervous system'}			0.5771	NoneReported	ENSG00000114388	chr3	5	22.381	0.0283381	0.0124017	0.0517436	0	0	1	2	0	0	1	3	2	1132	0.44427	0	0	1129	0.443093	0	0	371	0.145604	0	1	0	1	1132	0.44427	0	0	1129	0.443093	0
NR2F2	Group 1	HGNC:7976	NR2F2 related multiple congenital anomalies/dysmorphic syndrome	MONDO:0800458	AD	Definitive	18	{'Abnormality of the cardiovascular system', 'Abnormality of the endocrine system', 'Abnormality of the musculoskeletal system', 'Abnormality of the genitourinary system'}	NoEvidence	5.61	1	0.2	ENSG00000185551	chr15	0	13.763	0.451261	0.104578	0.885744	0	0	0	0	0	0	1	208	11130	2502	0.981947	0	0	0	0	0	0	2502	0.981947	0	0	0	1	2454	0.963108	0	0	0	0	0
NRAS	Group 2	HGNC:7989	Noonan syndrome	MONDO:0018997	AD	Definitive	16	{'Abnormality of the eye', 'Abnormality of head or neck', 'Abnormality of the genitourinary system', 'Abnormality of the musculoskeletal system', 'Abnormality of metabolism/homeostasis', 'Abnormality of prenatal development or birth', 'Growth abnormality', 'Abnormality of blood and blood-forming tissues', 'Abnormality of the cardiovascular system', 'Abnormality of the digestive system', 'Abnormal…			0.93745	NoneReported	ENSG00000213281	chr1	2	10.285	0.0983884	0.0349348	0.207857	0	0	0	0	0	0	1	45	432	1892	0.742543	0	0	0	0	0	0	1892	0.742543	0	0	0	1	1608	0.631083	0	0	0	0	0
NRL	Group 2	HGNC:8002	retinitis pigmentosa 27	MONDO:0013402	AD	Definitive	10	{'Abnormality of the cardiovascular system', 'Abnormality of the eye'}			1.86e-11	NoneReported	ENSG00000129535	chr14	3	7.0284	0.0200433	0.00361897	0.0484501	0	0	0	0	0	0	1	10	24	1289	0.505887	0	0	0	0	0	0	1289	0.505887	0	0	0	1	1283	0.503532	0	0	0	0	0
OPA1	Group 2	HGNC:8140	OPA1-related optic atrophy with or without extraocular features	MONDO:0800181	SD	Definitive	83	{'Abnormality of the eye', 'Abnormality of the musculoskeletal system', 'Abnormality of the integument', 'Abnormality of the nervous system', 'Abnormality of the ear'}			0.92269	NoneReported	ENSG00000198836	chr3	13	70.318	0.0844623	0.0523435	0.127067	1	1	0	0	0	0	1	299	31318	2485	0.975275	1231	0.483124	0	0	0	0	2485	0.975275	1	0	0	1	2426	0.952119	1231	0.483124	0	0	0
OPA3	Group 2	HGNC:8142	optic atrophy 3	MONDO:0008133	AD	Moderate	14	{'Abnormality of the eye', 'Abnormality of the nervous system', 'Abnormality of the ear'}			0.00025087	NoneReported	ENSG00000125741	chr19	0	2.5417	0.00698867	0.0014932	0.0178106	0	0	0	0	0	0	1	130	1180	2108	0.827316	0	0	0	0	0	0	2108	0.827316	0	0	0	1	2080	0.816327	0	0	0	0	0
OPTN	Group 2	HGNC:17142	amyotrophic lateral sclerosis type 12	MONDO:0013264	SD	Definitive	49	{'Abnormality of the eye', 'Abnormality of the respiratory system', 'Abnormality of head or neck', 'Abnormality of the musculoskeletal system', 'Abnormality of the nervous system', 'Abnormality of the digestive system'}			9.86e-10	NoneReported	ENSG00000123240	chr10	28	30.554	0.00465106	0.00150979	0.00922558	0	0	0	0	1	1	1	116	3994	2340	0.918367	0	0	0	0	759	0.297881	2340	0.918367	0	0	1	1	2326	0.912873	0	0	0	0	759
OPTN	Group 2	HGNC:17142	glaucoma, normal tension, susceptibility to	MONDO:0011693	AD	Definitive	49	{'Abnormality of the eye', 'Abnormality of the respiratory system', 'Abnormality of head or neck', 'Abnormality of the musculoskeletal system', 'Abnormality of the nervous system', 'Abnormality of the digestive system'}			9.86e-10	NoneReported	ENSG00000123240	chr10	28	30.554	0.00465106	0.00150979	0.00922558	0	0	0	0	1	1	1	116	3994	2340	0.918367	0	0	0	0	759	0.297881	2340	0.918367	0	0	1	1	2326	0.912873	0	0	0	0	759
ORAI1	Group 2	HGNC:25896	tubular aggregate myopathy	MONDO:0008051	AD	Definitive	10	{'Abnormality of the eye', 'Abnormality of limbs', 'Abnormality of the musculoskeletal system', 'Abnormality of metabolism/homeostasis', 'Abnormality of the nervous system'}			9.92e-05	NoneReported	ENSG00000182500	chr12	7	6.7538	0.0115046	0.00211682	0.0270756	0	0	0	0	0	0	1	87	1680	1832	0.718995	0	0	0	0	0	0	1832	0.718995	0	0	0	1	1763	0.691915	0	0	0	0	0
OSBPL2	Group 2	HGNC:15761	nonsyndromic genetic hearing loss	MONDO:0019497	AD	Moderate	5	{'Abnormality of the ear'}			0.99659	NoneReported	ENSG00000130703	chr20	7	27.357	0.0328353	0.0191798	0.0513694	0	0	1	1	1	1	1	133	7630	2162	0.848509	0	0	1055	0.41405	1053	0.413265	2161	0.848116	0	1	1	1	2147	0.842622	0	0	1055	0.41405	1053
P2RX2	Group 2	HGNC:15459	nonsyndromic genetic hearing loss	MONDO:0019497	AD	Moderate	3	{'Abnormality of the ear'}			1.18e-17	NoneReported	ENSG00000187848	chr12	19	19.863	0.00095332	0.00014063	0.00271343	1	1	1	3	1	2	1	135	2689	2105	0.826138	963	0.377943	1029	0.403846	988	0.387755	2098	0.823391	1	1	1	1	1861	0.730377	963	0.377943	1029	0.403846	988
P2RY12	Group 2	HGNC:18124	platelet-type bleeding disorder 8	MONDO:0012354	AD	Moderate	0	{'Abnormality of the cardiovascular system', 'Abnormality of the integument', 'Abnormality of head or neck', 'Abnormality of blood and blood-forming tissues'}			0.082724	NoneReported	ENSG00000169313	chr3	5	7.4035	0.00997298	0.00346518	0.0199108	1	1	1	2	0	0	1	238	16262	2397	0.940738	577	0.226452	1463	0.574176	0	0	2397	0.940738	1	1	0	1	2313	0.907771	577	0.226452	527	0.206829	0
PACS1	Group 1	HGNC:30032	Schuurs-Hoeijmakers syndrome	MONDO:0014006	AD	Definitive	3	{'Abnormality of the eye', 'Abnormality of the genitourinary system', 'Abnormality of the nervous system', 'Abnormality of the musculoskeletal system', 'Abnormality of limbs', 'Abnormality of prenatal development or birth', 'Abnormality of the cardiovascular system', 'Abnormality of the breast', 'Abnormality of the integument', 'Abnormality of head or neck', 'Abnormality of the ear', 'Abnormality…	NoEvidence	38.02	1	0.3	ENSG00000175115	chr11	4	49.397	0.159319	0.0819198	0.273486	0	0	1	2	0	0	1	207	11024	2142	0.840659	0	0	955	0.374804	0	0	2135	0.837912	0	1	0	1	2072	0.813187	0	0	955	0.374804	0
PACS2	Group 2	HGNC:23794	developmental and epileptic encephalopathy	MONDO:0100062	AD	Definitive	1	{'Abnormality of the eye', 'Abnormality of head or neck', 'Abnormality of the genitourinary system', 'Abnormality of limbs', 'Abnormality of the musculoskeletal system', 'Abnormality of blood and blood-forming tissues', 'Abnormality of the cardiovascular system', 'Abnormality of the integument', 'Abnormality of the nervous system', 'Abnormality of the immune system'}			0.33356	NoneReported	ENSG00000179364	chr14	7	47.059	0.0480775	0.0196054	0.0886194	1	3	0	0	0	0	1	68	1687	1311	0.514521	467	0.183281	0	0	0	0	1307	0.512951	1	0	0	1	1153	0.452512	467	0.183281	0	0	0
PARN	Group 2	HGNC:8609	pulmonary fibrosis and/or bone marrow failure, Telomere-related, 4	MONDO:0014612	SD	Definitive	70	{'Abnormal cellular phenotype', 'Abnormality of the integument', 'Abnormality of the respiratory system'}			0.002465	NoneReported	ENSG00000140694	chr16	14	42.176	0.0256429	0.0133303	0.0407905	0	0	0	0	0	0	1	149	8574	2218	0.870487	0	0	0	0	0	0	2218	0.870487	0	0	0	1	2091	0.820644	0	0	0	0	0
PCGF2	Group 2	HGNC:12929	turnpenny-fry syndrome	MONDO:0032707	AD	Strong	2	{'Abnormality of the respiratory system', 'Abnormality of head or neck', 'Abnormality of limbs', 'Abnormality of the musculoskeletal system', 'Abnormality of prenatal development or birth', 'Growth abnormality', 'Abnormality of the cardiovascular system', 'Abnormality of the digestive system', 'Abnormality of the integument', 'Abnormality of the nervous system', 'Abnormality of the ear', 'Abnorma…			0.99687	NoneReported	ENSG00000056661	chr17	2	15.314	0.0282455	0.00814487	0.0611641	1	1	0	0	1	1	1	32	325	1997	0.783752	1194	0.468603	0	0	1194	0.468603	1997	0.783752	1	0	1	1	1925	0.755495	1194	0.468603	0	0	1194
PCSK9	Group 2	HGNC:20001	hypercholesterolemia, autosomal dominant, 3	MONDO:0011369	AD	Definitive	18	{'Abnormality of the eye', 'Abnormality of the musculoskeletal system', 'Abnormality of metabolism/homeostasis', 'Abnormality of the integument', 'Abnormality of head or neck'}	SensitivityUnlikely	73.06	0	1.25	ENSG00000169174	chr1	26	26.909	0.00185083	0.00035453	0.00477604	1	2	0	0	1	1	1	152	7816	2328	0.913658	560	0.21978	0	0	1177	0.461931	2328	0.913658	1	0	1	1	2321	0.910911	560	0.21978	0	0	1177
PDGFRA	Group 1	HGNC:8803	gastrointestinal stromal tumor	MONDO:0011719	AD	Definitive	7	{'Abnormality of limbs', 'Abnormality of blood and blood-forming tissues', 'Abnormality of the cardiovascular system', 'Abnormality of the digestive system', 'Constitutional symptom', 'Abnormality of the integument', 'Abnormality of the nervous system', 'Neoplasm', 'Abnormality of the immune system'}	NoEvidence	7.55	1	0.26	ENSG00000134853	chr4	4	54.054	0.108102	0.0629469	0.170583	1	5	0	0	1	2	0	0	0	1140	0.44741	1140	0.44741	0	0	865	0.339482	0	0	1	0	1	0	1140	0.44741	1140	0.44741	0	0	865
PDX1	Group 2	HGNC:6107	monogenic diabetes	MONDO:0015967	AD	Moderate	3	{'Abnormality of the endocrine system', 'Abnormality of metabolism/homeostasis', 'Growth abnormality'}	AutosomalRecessive	15	0	1.64	ENSG00000139515	chr13	4	8.6907	0.00477927	0.00037764	0.0146328	0	0	1	2	0	0	1	275	18614	2337	0.91719	0	0	1422	0.558085	0	0	2337	0.91719	0	1	0	1	2267	0.889717	0	0	1422	0.558085	0
PFN1	Group 1	HGNC:8881	amyotrophic lateral sclerosis type 18	MONDO:0013891	AD	Definitive	1	{'Abnormality of the nervous system', 'Abnormality of the musculoskeletal system', 'Abnormality of the digestive system'}			0.98025	NoneReported	ENSG00000108518	chr17	0	4.3562	0.211695	0.0312063	0.569935	0	0	0	0	0	0	0	0	0	0	0	0	0	0	0	0	0	0	0	0	0	0	0	0	0	0	0	0	0	0
PIEZO1	Group 2	HGNC:28993	dehydrated hereditary stomatocytosis with or without pseudohyperkalemia and/or perinatal edema	MONDO:0008689	AD	Strong	13	{'Abnormality of the genitourinary system', 'Abnormality of metabolism/homeostasis', 'Abnormality of blood and blood-forming tissues', 'Abnormality of the cardiovascular system', 'Abnormality of the digestive system', 'Abnormality of the integument', 'Abnormality of head or neck', 'Abnormality of the immune system'}			3.01e-100	NoneReported	ENSG00000103335	chr16	55	118.44	0.00737458	0.0026076	0.0130199	0	0	0	0	1	1	1	299	298	938	0.368132	0	0	0	0	583	0.228807	435	0.170722	0	0	1	1	938	0.368132	0	0	0	0	583
PIK3CA	Group 1	HGNC:8975	overgrowth syndrome and/or cerebral malformations due to abnormalities in MTOR pathway genes	MONDO:0100283	AD	Definitive	40	{'Abnormality of the eye', 'Abnormality of head or neck', 'Abnormality of the genitourinary system', 'Abnormality of limbs', 'Abnormality of the musculoskeletal system', 'Abnormality of metabolism/homeostasis', 'Growth abnormality', 'Abnormality of the integument', 'Abnormality of the nervous system', 'Abnormality of the ear'}	NoEvidence	0.26	1	0.22	ENSG00000121879	chr3	3	66.391	0.238183	0.122632	0.407758	0	0	0	0	0	0	1	152	3880	1774	0.696232	0	0	0	0	0	0	1774	0.696232	0	0	0	1	1768	0.693878	0	0	0	0	0
PIK3CD	Group 1	HGNC:8977	immunodeficiency 14	MONDO:0014222	AD	Definitive	9	{'Abnormality of the respiratory system', 'Abnormal cellular phenotype', 'Abnormality of metabolism/homeostasis', 'Abnormality of blood and blood-forming tissues', 'Abnormality of the cardiovascular system', 'Abnormality of the digestive system', 'Abnormality of the musculoskeletal system', 'Abnormality of the immune system'}			1	NoneReported	ENSG00000171608	chr1	5	53.61	0.119634	0.0626086	0.206386	1	1	1	8	0	0	1	169	9067	2353	0.923469	859	0.337127	1565	0.614207	0	0	2352	0.923077	1	1	0	1	2310	0.906593	859	0.337127	1565	0.614207	0
PIK3R1	Group 1	HGNC:8979	PIK3R1-related immunodeficiency and SHORT syndrome	MONDO:1060136	AD	Definitive	42	{'Abnormality of the eye', 'Abnormality of the respiratory system', 'Abnormality of head or neck', 'Abnormality of the endocrine system', 'Abnormality of the genitourinary system', 'Abnormal cellular phenotype', 'Abnormality of the nervous system', 'Abnormality of limbs', 'Abnormality of metabolism/homeostasis', 'Growth abnormality', 'Abnormality of blood and blood-forming tissues', 'Abnormality …			1	NoneReported	ENSG00000145675	chr5	5	46.117	0.125951	0.0752065	0.194305	0	0	0	0	0	0	1	259	13230	2512	0.985871	0	0	0	0	0	0	2512	0.985871	0	0	0	1	2421	0.950157	0	0	0	0	0
PIK3R2	Group 2	HGNC:8980	overgrowth syndrome and/or cerebral malformations due to abnormalities in MTOR pathway genes	MONDO:0100283	AD	Definitive	7	{'Abnormality of the eye', 'Abnormality of head or neck', 'Abnormality of limbs', 'Abnormality of the musculoskeletal system', 'Growth abnormality', 'Abnormality of the cardiovascular system', 'Abnormality of the nervous system'}	NoEvidence	48.46	0	0.76	ENSG00000105647	chr19	10	34.677	0.0446813	0.0263542	0.0687581	1	1	1	2	0	0	0	0	0	1507	0.591444	605	0.237441	1378	0.540816	0	0	0	0	1	1	0	0	1507	0.591444	605	0.237441	1378	0.540816	0
PLAU	Group 2	HGNC:9052	Quebec platelet disorder	MONDO:0011136	AD	Moderate	0	{'Abnormality of head or neck', 'Abnormality of the genitourinary system', 'Abnormality of the musculoskeletal system', 'Abnormality of metabolism/homeostasis', 'Abnormality of blood and blood-forming tissues', 'Abnormality of the cardiovascular system', 'Abnormality of the integument', 'Abnormality of the nervous system'}			2.19e-07	NoneReported	ENSG00000122861	chr10	13	24.224	0.00496313	0.00099793	0.0121616	1	1	1	1	1	2	1	124	4258	2153	0.844976	649	0.25471	1015	0.398352	1416	0.55573	2153	0.844976	1	1	1	1	2138	0.839089	649	0.25471	1015	0.398352	1416
PLCB4	Group 2	HGNC:9059	auriculocondylar syndrome 2	MONDO:0013845	AD	Definitive	18	{'Abnormality of the eye', 'Abnormality of the respiratory system', 'Abnormality of head or neck', 'Abnormality of the musculoskeletal system', 'Abnormality of the voice', 'Abnormality of the nervous system', 'Abnormality of the ear', 'Abnormality of the digestive system'}			0.97247	NoneReported	ENSG00000101333	chr20	25	77.82	0.0443345	0.0301274	0.0610725	0	0	0	0	1	3	1	738	171953	2519	0.988619	0	0	0	0	1137	0.446232	2519	0.988619	0	0	1	1	2503	0.982339	0	0	0	0	597
PLIN1	Group 2	HGNC:9076	PLIN1-related familial partial lipodystrophy	MONDO:0013478	AD	Definitive	5	{'Abnormality of the endocrine system', 'Abnormality of the genitourinary system', 'Abnormality of the musculoskeletal system', 'Abnormality of metabolism/homeostasis', 'Abnormality of the cardiovascular system', 'Abnormality of the integument', 'Abnormality of the nervous system', 'Abnormality of the digestive system'}			3.45e-12	NoneReported	ENSG00000166819	chr15	18	21.177	0.00111347	0.00014381	0.00327846	0	0	0	0	0	0	1	25	86	1926	0.755887	0	0	0	0	0	0	1926	0.755887	0	0	0	1	1917	0.752355	0	0	0	0	0
PLN	Group 2	HGNC:9080	arrhythmogenic right ventricular cardiomyopathy	MONDO:0016587	AD	Moderate	0	{'Abnormality of the cardiovascular system', 'Constitutional symptom'}	LittleEvidence	10.26	0.42	1.7	ENSG00000198523	chr6	0	1.4898	0.047825	0.00340362	0.162307	0	0	1	1	0	0	1	180	9440	2111	0.828493	0	0	1134	0.445055	0	0	2111	0.828493	0	1	0	1	1885	0.739796	0	0	1134	0.445055	0
PLN	Group 2	HGNC:9080	intrinsic cardiomyopathy	MONDO:0000591	AD	Definitive	0	{'Abnormality of the cardiovascular system', 'Constitutional symptom'}	LittleEvidence	10.26	0.42	1.7	ENSG00000198523	chr6	0	1.4898	0.047825	0.00340362	0.162307	0	0	1	1	0	0	1	180	9440	2111	0.828493	0	0	1134	0.445055	0	0	2111	0.828493	0	1	0	1	1885	0.739796	0	0	1134	0.445055	0
PMP2	Group 2	HGNC:9117	Charcot-Marie-Tooth disease	MONDO:0015626	AD	Moderate	5	{'Abnormality of limbs', 'Abnormality of the nervous system', 'Abnormality of the musculoskeletal system'}			0.012079	NoneReported	ENSG00000147588	chr8	4	6.9936	0.00536608	0.00044427	0.0188419	0	0	1	1	0	0	1	104	2105	1620	0.635793	0	0	1037	0.406986	0	0	1620	0.635793	0	1	0	1	1584	0.621664	0	0	1037	0.406986	0
POFUT1	Group 2	HGNC:14988	Dowling-Degos disease 2	MONDO:0014130	AD	Definitive	5	{'Abnormality of the integument'}			0.19922	NoneReported	ENSG00000101346	chr20	2	19.086	0.0339691	0.00839798	0.0702825	0	0	1	1	0	0	1	62	385	1551	0.608713	0	0	712	0.279435	0	0	1550	0.60832	0	1	0	1	1551	0.608713	0	0	712	0.279435	0
POLD1	Group 2	HGNC:9175	POLD1-related polyposis and colorectal cancer syndrome	MONDO:0100351	AD	Definitive	4	{'Abnormality of the eye', 'Abnormality of head or neck', 'Abnormality of the endocrine system', 'Abnormality of the genitourinary system', 'Abnormality of the musculoskeletal system', 'Abnormality of metabolism/homeostasis', 'Abnormality of the cardiovascular system', 'Abnormality of the integument', 'Abnormality of the nervous system', 'Abnormality of the ear', 'Neoplasm', 'Abnormality of the d…	LittleEvidence	69.77	0	0.88	ENSG00000062822	chr19	20	55.158	0.0202716	0.0106895	0.0324359	1	2	1	1	1	3	1	72	1874	1808	0.709576	461	0.180926	653	0.256279	963	0.377943	1801	0.706829	1	1	1	1	1798	0.705651	461	0.180926	653	0.256279	963
POLD1	Group 2	HGNC:9175	mandibular hypoplasia-deafness-progeroid syndrome	MONDO:0014157	AD	Definitive	4	{'Abnormality of the eye', 'Abnormality of head or neck', 'Abnormality of the endocrine system', 'Abnormality of the genitourinary system', 'Abnormality of the musculoskeletal system', 'Abnormality of metabolism/homeostasis', 'Abnormality of the cardiovascular system', 'Abnormality of the integument', 'Abnormality of the nervous system', 'Abnormality of the ear', 'Neoplasm', 'Abnormality of the d…	LittleEvidence	69.77	0	0.88	ENSG00000062822	chr19	20	55.158	0.0202716	0.0106895	0.0324359	1	2	1	1	1	3	1	72	1874	1808	0.709576	461	0.180926	653	0.256279	963	0.377943	1801	0.706829	1	1	1	1	1798	0.705651	461	0.180926	653	0.256279	963
POLE	Group 2	HGNC:9177	POLE-related polyposis and colorectal cancer syndrome	MONDO:0100287	AD	Definitive	13	{'Neoplasm', 'Abnormality of the digestive system'}	LittleEvidence	0.06	0	0.75	ENSG00000177084	chr12	64	123.1	0.0154872	0.00975708	0.021813	1	2	0	0	1	1	1	160	9269	2142	0.840659	1367	0.536499	0	0	968	0.379906	2141	0.840267	1	0	0	1	1898	0.744898	1367	0.536499	0	0	0
POLR1B	Group 2	HGNC:20454	Treacher Collins syndrome 4	MONDO:0030067	AD	Moderate	4	{'Abnormality of the respiratory system', 'Abnormality of head or neck', 'Abnormality of the musculoskeletal system', 'Abnormality of the integument', 'Abnormality of the nervous system', 'Abnormality of the ear', 'Abnormality of the digestive system'}			1	NoneReported	ENSG00000125630	chr2	6	48.111	0.0652745	0.0347431	0.113043	0	0	0	0	0	0	1	51	594	1645	0.645604	0	0	0	0	0	0	1645	0.645604	0	0	0	1	1640	0.643642	0	0	0	0	0
POLR3B	Group 2	HGNC:30348	POLR3B-related disorder	MONDO:0700277	AD	Definitive	8	{'Abnormality of the nervous system', 'Abnormality of head or neck', 'Abnormality of the musculoskeletal system', 'Constitutional symptom'}			8.14e-14	NoneReported	ENSG00000013503	chr12	47	69.025	0.00247113	0.00031801	0.00603801	0	0	0	0	0	0	1	300	25435	2144	0.841444	0	0	0	0	0	0	2144	0.841444	0	0	0	1	2030	0.796703	0	0	0	0	0
POU3F3	Group 1	HGNC:9216	complex neurodevelopmental disorder	MONDO:0100038	AD	Definitive	29	{'Abnormality of head or neck', 'Abnormality of the genitourinary system', 'Abnormality of the musculoskeletal system', 'Abnormality of the nervous system', 'Abnormality of the ear'}	NoEvidence	23.83	0.95	0.48	ENSG00000198914	chr2	0	6.9768	0.261447	0.0442292	0.625932	0	0	0	0	0	0	1	114	3245	2105	0.826138	0	0	0	0	0	0	2105	0.826138	0	0	0	1	2057	0.8073	0	0	0	0	0
PPARG	Group 2	HGNC:9236	lipodystrophy	MONDO:0006573	SD	Definitive	22	{'Abnormality of the endocrine system', 'Abnormality of the genitourinary system', 'Abnormality of metabolism/homeostasis', 'Growth abnormality', 'Abnormality of the cardiovascular system', 'Abnormality of the integument', 'Abnormality of the musculoskeletal system', 'Abnormality of the digestive system'}			0.21436	NoneReported	ENSG00000132170	chr3	6	18.643	0.0480922	0.0221651	0.0866848	0	0	0	0	0	0	1	431	69338	2431	0.954082	0	0	0	0	0	0	2431	0.954082	0	0	0	1	2392	0.938776	0	0	0	0	0
PPM1D	Group 2	HGNC:9277	syndromic intellectual disability	MONDO:0000508	AD	Definitive	32	{'Abnormality of the eye', 'Abnormality of the respiratory system', 'Abnormality of head or neck', 'Abnormality of limbs', 'Abnormality of the musculoskeletal system', 'Growth abnormality', 'Abnormality of the cardiovascular system', 'Abnormality of the digestive system', 'Abnormality of the integument', 'Abnormality of the nervous system', 'Abnormality of the ear', 'Abnormality of the immune sys…	NoEvidence	14.25	0	1.18	ENSG00000170836	chr17	20	26.51	0.0240787	0.0125258	0.0377608	0	0	0	0	0	0	1	63	1102	1770	0.694662	0	0	0	0	0	0	1770	0.694662	0	0	0	1	1072	0.420722	0	0	0	0	0
PPOX	Group 2	HGNC:9280	variegate porphyria	MONDO:0008297	SD	Strong	16	{'Abnormality of the genitourinary system', 'Abnormality of metabolism/homeostasis', 'Abnormality of the cardiovascular system', 'Constitutional symptom', 'Abnormality of the integument', 'Abnormality of the nervous system', 'Abnormality of the digestive system'}			0.24179	NoneReported	ENSG00000143224	chr1	7	22.961	0.01481	0.00394223	0.0313638	0	0	1	1	0	0	1	3	2	1164	0.456829	0	0	1163	0.456436	0	0	1140	0.44741	0	1	0	1	1164	0.456829	0	0	1163	0.456436	0
PPP1CB	Group 1	HGNC:9282	Noonan syndrome-like disorder with loose anagen hair	MONDO:0011899	AD	Definitive	9	{'Abnormality of the eye', 'Abnormality of the respiratory system', 'Abnormality of head or neck', 'Abnormality of the genitourinary system', 'Abnormality of the musculoskeletal system', 'Abnormality of prenatal development or birth', 'Growth abnormality', 'Abnormality of the cardiovascular system', 'Abnormality of the breast', 'Abnormality of the integument', 'Abnormality of the nervous system',…	NoEvidence	4.52	1	0.25	ENSG00000213639	chr2	0	20.35	0.363635	0.112833	0.733897	1	1	1	2	1	1	1	100	2728	2105	0.826138	1113	0.436813	1088	0.427002	1113	0.436813	2096	0.822606	0	1	0	1	1858	0.729199	0	0	1088	0.427002	0
PPP1R12A	Group 1	HGNC:7618	genitourinary and/or brain malformation syndrome	MONDO:0032934	AD	Strong	21	{'Abnormality of the eye', 'Abnormality of head or neck', 'Abnormality of the genitourinary system', 'Abnormality of limbs', 'Abnormality of the musculoskeletal system', 'Abnormality of the nervous system', 'Abnormality of the ear', 'Abnormality of the digestive system'}			1	NoneReported	ENSG00000058272	chr12	3	59.824	0.439235	0.208745	0.718198	1	1	1	2	0	0	1	305	39611	2135	0.837912	924	0.362637	1181	0.463501	0	0	2135	0.837912	0	1	0	1	1960	0.769231	0	0	1181	0.463501	0
PPP2CA	Group 1	HGNC:9299	complex neurodevelopmental disorder	MONDO:0100038	AD	Definitive	19	{'Abnormality of the eye', 'Abnormality of head or neck', 'Abnormality of limbs', 'Abnormality of the musculoskeletal system', 'Abnormality of the cardiovascular system', 'Abnormality of the integument', 'Abnormality of the nervous system', 'Abnormality of the digestive system'}			0.99995	NoneReported	ENSG00000113575	chr5	1	18.064	0.256763	0.0689193	0.609085	0	0	0	0	0	0	0	0	0	0	0	0	0	0	0	0	0	0	0	0	0	0	0	0	0	0	0	0	0	0
PPP2R1A	Group 1	HGNC:9302	complex neurodevelopmental disorder	MONDO:0100038	AD	Definitive	15	{'Abnormality of the eye', 'Abnormality of head or neck', 'Abnormality of the genitourinary system', 'Abnormality of limbs', 'Abnormality of the musculoskeletal system', 'Abnormality of the integument', 'Abnormality of the nervous system', 'Abnormality of the digestive system'}	NoEvidence	23.46	1	0.35	ENSG00000105568	chr19	4	30.182	0.132412	0.0469798	0.292174	0	0	0	0	1	1	1	265	18578	2321	0.910911	0	0	0	0	633	0.24843	2321	0.910911	0	0	1	1	2249	0.882653	0	0	0	0	633
PPP2R5D	Group 1	HGNC:9312	complex neurodevelopmental disorder	MONDO:0100038	AD	Definitive	20	{'Abnormality of the eye', 'Abnormality of head or neck', 'Abnormality of limbs', 'Abnormality of the musculoskeletal system', 'Abnormality of metabolism/homeostasis', 'Growth abnormality', 'Constitutional symptom', 'Abnormality of the nervous system', 'Abnormality of the digestive system'}	LittleEvidence	19.74	1	0.23	ENSG00000112640	chr6	2	35.876	0.209439	0.102801	0.361058	0	0	0	0	0	0	1	54	348	1116	0.437991	0	0	0	0	0	0	1116	0.437991	0	0	0	1	1116	0.437991	0	0	0	0	0
PRDM16	Group 1	HGNC:14000	dilated cardiomyopathy	MONDO:0005021	AD	Strong	5	{'Abnormality of the cardiovascular system'}			1	NoneReported	ENSG00000142611	chr1	4	48.932	0.131203	0.0652766	0.232917	0	0	0	0	0	0	1	1065	137250	2531	0.993328	0	0	0	0	0	0	2531	0.993328	0	0	0	1	2528	0.992151	0	0	0	0	0
PRKAG2	Group 2	HGNC:9386	PRKAG2-related cardiomyopathy	MONDO:0800484	AD	Definitive	22	{'Abnormality of the eye', 'Abnormality of the respiratory system', 'Abnormality of head or neck', 'Abnormality of the genitourinary system', 'Abnormality of the musculoskeletal system', 'Abnormality of metabolism/homeostasis', 'Abnormality of prenatal development or birth', 'Abnormality of the cardiovascular system', 'Constitutional symptom', 'Abnormality of the integument', 'Abnormality of the …	NoEvidence	27.16	0.19	0.58	ENSG00000106617	chr7	3	30.235	0.0743005	0.0439158	0.116885	0	0	0	0	1	1	1	1131	302193	2470	0.969388	0	0	0	0	1063	0.41719	2470	0.969388	0	0	0	1	2425	0.951727	0	0	0	0	0
PRKG1	Group 2	HGNC:9414	familial thoracic aortic aneurysm and aortic dissection	MONDO:0019625	AD	Strong	1	{'Abnormality of the cardiovascular system'}			0.663	NoneReported	ENSG00000185532	chr10	4	38.922	0.0827196	0.0505483	0.125885	0	0	0	0	0	0	0	0	0	0	0	0	0	0	0	0	0	0	0	0	0	0	0	0	0	0	0	0	0	0
PROC	Group 2	HGNC:9451	hereditary thrombophilia due to congenital protein C deficiency	MONDO:0019145	SD	Definitive	74	{'Abnormality of the cardiovascular system', 'Abnormality of the respiratory system', 'Abnormality of the integument', 'Abnormality of blood and blood-forming tissues'}			2.19e-05	NoneReported	ENSG00000115718	chr2	11	21.07	0.0106197	0.00166549	0.0263154	0	0	0	0	0	0	1	71	1269	1808	0.709576	0	0	0	0	0	0	1808	0.709576	0	0	0	1	1801	0.706829	0	0	0	0	0
PROK2	Group 2	HGNC:18455	hypogonadotropic hypogonadism 4 with or without anosmia	MONDO:0012528	SD	Definitive	5	{'Abnormality of head or neck', 'Abnormality of the endocrine system', 'Abnormality of the genitourinary system', 'Abnormality of the musculoskeletal system', 'Abnormality of metabolism/homeostasis', 'Growth abnormality', 'Abnormality of the nervous system'}			0.023456	NoneReported	ENSG00000163421	chr3	3	4.3301	0.0030322	0.00021063	0.0106423	0	0	1	1	0	0	1	195	6866	2199	0.86303	0	0	1101	0.432104	0	0	2068	0.811617	0	1	0	1	2183	0.85675	0	0	1101	0.432104	0
PROKR2	Group 2	HGNC:15836	hypogonadotropic hypogonadism 3 with or without anosmia	MONDO:0009482	AD	Definitive	11	{'Abnormality of the eye', 'Abnormality of head or neck', 'Abnormality of the endocrine system', 'Abnormality of the genitourinary system', 'Abnormality of limbs', 'Abnormality of the musculoskeletal system', 'Abnormality of the nervous system', 'Abnormality of the ear'}			4.26e-10	NoneReported	ENSG00000101292	chr20	9	9.846	0.00588662	0.00146438	0.0137764	0	0	1	2	1	1	1	483	75578	2496	0.979592	0	0	864	0.339089	1253	0.491758	2496	0.979592	0	1	1	1	2460	0.965463	0	0	864	0.339089	1253
PROM1	Group 2	HGNC:9454	PROM1-related dominant retinopathy	MONDO:1040053	AD	Definitive	38	{'Abnormality of the eye'}			1.23e-27	NoneReported	ENSG00000007062	chr4	39	48.467	0.00103518	0.00014085	0.00292552	0	0	0	0	0	0	1	182	6072	2458	0.964678	0	0	0	0	0	0	2458	0.964678	0	0	0	1	2400	0.941915	0	0	0	0	0
PROS1	Group 2	HGNC:9456	protein S deficiency	MONDO:0002304	SD	Definitive	37	{'Abnormality of the cardiovascular system', 'Abnormality of the respiratory system', 'Abnormality of the integument', 'Abnormality of blood and blood-forming tissues'}			0.74691	NoneReported	ENSG00000184500	chr3	12	33.981	0.0162773	0.00432121	0.038819	0	0	0	0	0	0	1	70	1807	2111	0.828493	0	0	0	0	0	0	2111	0.828493	0	0	0	1	1936	0.759812	0	0	0	0	0
PRPF3	Group 1	HGNC:17348	retinitis pigmentosa 18	MONDO:0011075	AD	Definitive	4	{'Abnormality of the cardiovascular system', 'Abnormality of head or neck', 'Abnormality of the eye'}			1	NoneReported	ENSG00000117360	chr1	0	43.615	0.190892	0.114419	0.290161	0	0	0	0	0	0	1	92	3598	2156	0.846154	0	0	0	0	0	0	2156	0.846154	0	0	0	1	1821	0.714678	0	0	0	0	0
PRPF31	Group 1	HGNC:15446	PRPF31-related retinopathy	MONDO:0800395	AD	Definitive	52	{'Abnormality of the eye'}			1	NoneReported	ENSG00000105618	chr19	3	25.648	0.134205	0.0554878	0.26301	0	0	1	1	0	0	1	81	1064	2086	0.818681	0	0	709	0.278257	0	0	2086	0.818681	0	1	0	1	2085	0.818289	0	0	709	0.278257	0
PRPF4	Group 1	HGNC:17349	inherited retinal dystrophy	MONDO:0019118	AD	Moderate	1	{'Abnormality of the cardiovascular system', 'Abnormality of the eye'}			1	NoneReported	ENSG00000136875	chr9	3	34.183	0.113759	0.0596052	0.192084	1	1	1	2	1	2	1	41	715	1639	0.64325	1111	0.436028	1171	0.459576	1239	0.486264	1614	0.633438	0	1	1	1	1551	0.608713	0	0	644	0.252747	462
PRPF8	Group 1	HGNC:17340	PRPF8-related retinopathy	MONDO:0700234	AD	Definitive	11	{'Abnormality of the cardiovascular system', 'Abnormality of the eye'}			1	NoneReported	ENSG00000174231	chr17	14	122.83	0.140826	0.0872423	0.214189	0	0	0	0	0	0	0	0	0	0	0	0	0	0	0	0	0	0	0	0	0	0	0	0	0	0	0	0	0	0
PRPH2	Group 2	HGNC:9942	PRPH2-related retinopathy	MONDO:1040055	SD	Definitive	70	{'Abnormality of the cardiovascular system', 'Abnormality of the nervous system', 'Abnormality of the eye'}			0.0060809	NoneReported	ENSG00000112619	chr6	4	13.762	0.0124802	0.0011644	0.0332527	0	0	1	4	0	0	1	123	5136	2422	0.950549	0	0	2139	0.839482	0	0	2317	0.909341	0	1	0	1	2201	0.863815	0	0	1059	0.41562	0
PRSS1	Group 2	HGNC:9475	hereditary chronic pancreatitis	MONDO:0008185	AD	Definitive	2	{'Abnormality of the respiratory system', 'Abnormality of the endocrine system', 'Abnormality of metabolism/homeostasis', 'Abnormality of blood and blood-forming tissues', 'Abnormality of the digestive system', 'Constitutional symptom', 'Abnormality of the musculoskeletal system', 'Abnormality of the immune system'}	NoEvidence	78.46	0	1.3	ENSG00000204983	chr7	14	10.681	0.00293601	0.00014812	0.0107528	0	0	1	2	0	0	1	110	1369	1428	0.56044	0	0	1244	0.488226	0	0	1428	0.56044	0	1	0	1	1426	0.559655	0	0	1104	0.433281	0
PSMD12	Group 1	HGNC:9557	Stankiewicz-Isidor syndrome	MONDO:0054591	AD	Definitive	16	{'Abnormality of the eye', 'Abnormality of the respiratory system', 'Abnormality of head or neck', 'Abnormality of the endocrine system', 'Abnormality of the genitourinary system', 'Abnormality of limbs', 'Abnormality of the musculoskeletal system', 'Abnormality of the cardiovascular system', 'Abnormality of the digestive system', 'Abnormality of the integument', 'Abnormality of the nervous syste…			1	NoneReported	ENSG00000197170	chr17	1	29.344	0.300559	0.101775	0.627948	0	0	1	2	0	0	1	119	4242	2220	0.871272	0	0	1575	0.618132	0	0	2220	0.871272	0	1	0	1	2060	0.808477	0	0	1575	0.618132	0
RAB7A	Group 1	HGNC:9788	Charcot-Marie-Tooth disease type 2	MONDO:0018993	AD	Definitive	4	{'Abnormality of limbs', 'Abnormality of the musculoskeletal system', 'Abnormality of the integument', 'Abnormality of the nervous system', 'Abnormality of the immune system'}			0.99995	NoneReported	ENSG00000075785	chr3	0	10.788	0.249273	0.0665495	0.557147	0	0	0	0	0	0	1	314	33082	2301	0.903061	0	0	0	0	0	0	2301	0.903061	0	0	0	1	2263	0.888148	0	0	0	0	0
RAC1	Group 1	HGNC:9801	syndromic intellectual disability	MONDO:0000508	AD	Definitive	15	{'Abnormality of the respiratory system', 'Abnormality of head or neck', 'Abnormality of the genitourinary system', 'Abnormality of the musculoskeletal system', 'Abnormality of prenatal development or birth', 'Growth abnormality', 'Abnormality of the cardiovascular system', 'Abnormality of the digestive system', 'Abnormality of the integument', 'Abnormality of the nervous system', 'Abnormality of…			0.99948	NoneReported	ENSG00000136238	chr7	2	13.489	0.383487	0.0556038	0.873135	0	0	1	4	0	0	1	167	10105	2110	0.8281	0	0	1630	0.639717	0	0	2108	0.827316	0	1	0	1	2041	0.80102	0	0	1046	0.410518	0
RAC2	Group 1	HGNC:9802	immunodeficiency 73b with defective neutrophil chemotaxis and lymphopenia	MONDO:0033554	AD	Strong	5	{'Abnormality of the respiratory system', 'Abnormality of the genitourinary system', 'Abnormal cellular phenotype', 'Abnormality of the musculoskeletal system', 'Abnormality of metabolism/homeostasis', 'Abnormality of prenatal development or birth', 'Abnormality of blood and blood-forming tissues', 'Abnormality of the cardiovascular system', 'Abnormality of the digestive system', 'Abnormality of …			0.99996	NoneReported	ENSG00000128340	chr22	0	10.526	0.277336	0.0546718	0.67359	1	1	1	2	0	0	1	221	16003	2468	0.968603	762	0.299058	349	0.13697	0	0	2468	0.968603	1	1	0	1	2461	0.965856	762	0.299058	349	0.13697	0
RAC2	Group 1	HGNC:9802	neutrophil immunodeficiency syndrome	MONDO:0011988	AD	Moderate	5	{'Abnormality of the respiratory system', 'Abnormality of the genitourinary system', 'Abnormal cellular phenotype', 'Abnormality of the musculoskeletal system', 'Abnormality of metabolism/homeostasis', 'Abnormality of prenatal development or birth', 'Abnormality of blood and blood-forming tissues', 'Abnormality of the cardiovascular system', 'Abnormality of the digestive system', 'Abnormality of …			0.99996	NoneReported	ENSG00000128340	chr22	0	10.526	0.277336	0.0546718	0.67359	1	1	1	2	0	0	1	221	16003	2468	0.968603	762	0.299058	349	0.13697	0	0	2468	0.968603	1	1	0	1	2461	0.965856	762	0.299058	349	0.13697	0
RAF1	Group 1	HGNC:9829	Noonan syndrome	MONDO:0018997	AD	Definitive	32	{'Abnormality of the eye', 'Abnormality of the respiratory system', 'Abnormality of head or neck', 'Abnormality of the genitourinary system', 'Abnormality of limbs', 'Abnormality of the musculoskeletal system', 'Abnormality of prenatal development or birth', 'Growth abnormality', 'Abnormality of the cardiovascular system', 'Abnormality of the integument', 'Abnormality of the nervous system', 'Abn…	NoEvidence	14.17	1	0.35	ENSG00000132155	chr3	7	37.117	0.130022	0.092751	0.174622	0	0	0	0	0	0	1	213	1250	1209	0.47449	0	0	0	0	0	0	1209	0.47449	0	0	0	1	1118	0.438776	0	0	0	0	0
RALA	Group 1	HGNC:9839	complex neurodevelopmental disorder	MONDO:0100038	AD	Definitive	9	{'Abnormality of the eye', 'Abnormality of head or neck', 'Abnormality of limbs', 'Abnormality of the musculoskeletal system', 'Abnormality of the integument', 'Abnormality of the nervous system', 'Abnormality of the ear'}			0.94757	NoneReported	ENSG00000006451	chr7	0	11.127	0.389766	0.0849529	0.827525	0	0	0	0	0	0	1	132	5844	2308	0.905808	0	0	0	0	0	0	2308	0.905808	0	0	0	1	2157	0.846546	0	0	0	0	0
RANBP2	Group 2	HGNC:9848	familial acute necrotizing encephalopathy	MONDO:0011953	AD	Moderate	4	{'Abnormality of the respiratory system', 'Abnormality of the musculoskeletal system', 'Abnormality of metabolism/homeostasis', 'Abnormality of the nervous system', 'Abnormality of the immune system'}			1	NoneReported	ENSG00000153201	chr2	11	128.53	0.0634685	0.0282017	0.118708	0	0	0	0	1	2	1	107	4661	1638	0.642857	0	0	0	0	1061	0.416405	1637	0.642465	0	0	1	1	1562	0.61303	0	0	0	0	612
RARB	Group 1	HGNC:9865	microphthalmia, syndromic 12	MONDO:0014229	AD	Definitive	17	{'Abnormality of the eye', 'Abnormality of the respiratory system', 'Abnormality of head or neck', 'Abnormality of the genitourinary system', 'Abnormality of the musculoskeletal system', 'Abnormality of the cardiovascular system', 'Abnormality of the nervous system', 'Abnormality of the digestive system'}			0.99414	NoneReported	ENSG00000077092	chr3	0	24.78	0.274976	0.119603	0.496508	0	0	0	0	0	0	1	2490	573662	2498	0.980377	0	0	0	0	0	0	2498	0.980377	0	0	0	1	2484	0.974882	0	0	0	0	0
RBFOX2	Group 1	HGNC:9906	congenital heart disease	MONDO:0005453	AD	Strong	0	{'Abnormality of the cardiovascular system', 'Abnormality of the musculoskeletal system'}			0.99601	NoneReported	ENSG00000100320	chr22	1	24.48	0.328027	0.121128	0.627289	0	0	0	0	0	0	1	216	10707	2443	0.958791	0	0	0	0	0	0	2443	0.958791	0	0	0	1	2412	0.946625	0	0	0	0	0
RBM20	Group 2	HGNC:27424	dilated cardiomyopathy	MONDO:0005021	AD	Definitive	22	{'Abnormality of the cardiovascular system', 'Constitutional symptom'}			0.011358	NoneReported	ENSG00000203867	chr10	7	44.582	0.0812245	0.0317827	0.154975	0	0	1	3	0	0	1	695	151305	2539	0.996468	0	0	1684	0.660911	0	0	2539	0.996468	0	1	0	1	2533	0.994113	0	0	1684	0.660911	0
RDH12	Group 2	HGNC:19977	RDH12-related dominant retinopathy	MONDO:0800100	AD	Moderate	2	{'Abnormality of the cardiovascular system', 'Abnormality of the eye'}			0.0011151	NoneReported	ENSG00000139988	chr14	14	15.229	0.00381546	0.00098157	0.00867611	1	1	1	2	0	0	1	84	840	1870	0.733909	485	0.190345	1070	0.419937	0	0	1864	0.731554	1	1	0	1	1732	0.679749	485	0.190345	1070	0.419937	0
RELA	Group 1	HGNC:9955	combined immunodeficiency due to RELA haploinsufficiency	MONDO:0035694	AD	Definitive	8	{'Abnormality of the digestive system', 'Abnormality of head or neck', 'Abnormality of the genitourinary system', 'Abnormality of the immune system'}			0.99992	NoneReported	ENSG00000173039	chr11	1	26.192	0.211534	0.097341	0.377052	0	0	0	0	0	0	1	123	1277	1927	0.756279	0	0	0	0	0	0	1927	0.756279	0	0	0	1	1913	0.750785	0	0	0	0	0
REN	Group 2	HGNC:9958	familial juvenile hyperuricemic nephropathy type 2	MONDO:0013128	AD	Definitive	6	{'Abnormality of metabolism/homeostasis', 'Abnormality of the genitourinary system', 'Abnormality of blood and blood-forming tissues'}			1.82e-12	NoneReported	ENSG00000143839	chr1	14	22.815	0.00467194	0.00133845	0.00978372	0	0	0	0	0	0	1	78	1584	2123	0.833203	0	0	0	0	0	0	2123	0.833203	0	0	0	1	1990	0.781005	0	0	0	0	0
RERE	Group 1	HGNC:9965	complex neurodevelopmental disorder with or without congenital anomalies	MONDO:0100465	AD	Definitive	45	{'Abnormality of the eye', 'Abnormality of the respiratory system', 'Abnormality of head or neck', 'Abnormality of the genitourinary system', 'Abnormality of limbs', 'Abnormality of the musculoskeletal system', 'Abnormality of prenatal development or birth', 'Growth abnormality', 'Abnormality of the cardiovascular system', 'Abnormality of the breast', 'Abnormality of the integument', 'Abnormality…			0.99882	NoneReported	ENSG00000142599	chr1	3	64.749	0.286106	0.142103	0.479218	1	1	1	1	0	0	1	566	90557	2501	0.981554	837	0.328493	624	0.244898	0	0	2500	0.981162	1	0	0	1	2354	0.923862	837	0.328493	0	0	0
RFX3	Group 1	HGNC:9984	complex neurodevelopmental disorder	MONDO:0100038	AD	Definitive	2	{'Abnormality of head or neck', 'Abnormality of the musculoskeletal system', 'Abnormality of the integument', 'Abnormality of the nervous system', 'Abnormality of the immune system'}			1	NoneReported	ENSG00000080298	chr9	1	45.814	0.307654	0.139216	0.543703	0	0	0	0	0	0	1	632	161040	2531	0.993328	0	0	0	0	0	0	2531	0.993328	0	0	0	1	2494	0.978807	0	0	0	0	0
RFX6	Group 2	HGNC:21478	monogenic diabetes	MONDO:0015967	AD	Definitive	1	{'Abnormality of the eye', 'Abnormality of head or neck', 'Abnormality of the genitourinary system', 'Abnormality of the musculoskeletal system', 'Abnormality of metabolism/homeostasis', 'Growth abnormality', 'Abnormality of the cardiovascular system', 'Abnormality of the nervous system', 'Abnormality of the ear'}	AutosomalRecessive	28.8	0	0.69	ENSG00000185002	chr6	16	51.242	0.0366431	0.0209357	0.0579697	1	2	1	2	0	0	1	368	47291	2334	0.916013	1120	0.43956	1073	0.421115	0	0	2328	0.913658	1	1	0	1	2192	0.860283	1120	0.43956	1073	0.421115	0
RFX7	Group 1	HGNC:25777	complex neurodevelopmental disorder	MONDO:0100038	AD	Definitive	10	{'Abnormality of the eye', 'Abnormality of the respiratory system', 'Abnormality of head or neck', 'Abnormality of the genitourinary system', 'Abnormality of limbs', 'Abnormality of the musculoskeletal system', 'Abnormality of metabolism/homeostasis', 'Abnormality of the cardiovascular system', 'Abnormality of the digestive system', 'Abnormality of the integument', 'Abnormality of the nervous sys…			1	NoneReported	ENSG00000181827	chr15	2	47.628	0.227945	0.0920851	0.455873	0	0	0	0	0	0	1	406	48636	2333	0.91562	0	0	0	0	0	0	2333	0.91562	0	0	0	1	2161	0.848116	0	0	0	0	0
RHBDF2	Group 2	HGNC:20788	palmoplantar keratoderma-esophageal carcinoma syndrome	MONDO:0007856	AD	Definitive	0	{'Abnormality of limbs', 'Abnormality of the integument', 'Abnormality of head or neck', 'Neoplasm', 'Abnormality of the digestive system'}	NoEvidence	50.82	0.15	0.55	ENSG00000129667	chr17	13	40.875	0.0325188	0.0208489	0.0467893	1	2	0	0	1	1	1	146	6897	2413	0.947017	1188	0.466248	0	0	637	0.25	2413	0.947017	1	0	1	1	2310	0.906593	1188	0.466248	0	0	637
RHO	Group 2	HGNC:10012	inherited retinal dystrophy	MONDO:0019118	SD	Definitive	86	{'Abnormality of the cardiovascular system', 'Abnormality of the eye'}			5.03e-05	NoneReported	ENSG00000163914	chr3	8	13.325	0.00737772	0.00189803	0.0164784	0	0	1	2	0	0	1	40	479	1562	0.61303	0	0	1130	0.443485	0	0	1549	0.607928	0	1	0	1	1524	0.598116	0	0	1130	0.443485	0
RHOBTB2	Group 2	HGNC:18756	complex neurodevelopmental disorder	MONDO:0100038	AD	Definitive	11	{'Abnormality of the eye', 'Abnormality of head or neck', 'Abnormality of limbs', 'Abnormality of the musculoskeletal system', 'Abnormality of the integument', 'Abnormality of the nervous system', 'Abnormality of the ear'}			1.86e-06	NoneReported	ENSG00000008853	chr8	10	34.13	0.042788	0.026796	0.0636213	0	0	0	0	0	0	1	26	273	1591	0.624411	0	0	0	0	0	0	1591	0.624411	0	0	0	1	1308	0.513344	0	0	0	0	0
RIT1	Group 2	HGNC:10023	Noonan syndrome	MONDO:0018997	AD	Definitive	34	{'Abnormality of the eye', 'Abnormality of the respiratory system', 'Abnormality of head or neck', 'Abnormality of the genitourinary system', 'Abnormality of limbs', 'Abnormality of the musculoskeletal system', 'Abnormality of metabolism/homeostasis', 'Abnormality of prenatal development or birth', 'Growth abnormality', 'Abnormality of the cardiovascular system', 'Abnormality of the digestive sys…	NoEvidence	48.61	0.96	0.52	ENSG00000143622	chr1	4	14.184	0.06247	0.0271789	0.117324	0	0	1	1	1	1	1	38	450	1461	0.573391	0	0	788	0.309262	659	0.258634	1461	0.573391	0	1	1	1	1448	0.568289	0	0	788	0.309262	659
RNF43	Group 2	HGNC:18505	sessile serrated polyposis cancer syndrome	MONDO:0014919	AD	Definitive	4	{'Neoplasm', 'Abnormality of the digestive system'}			0.00065215	NoneReported	ENSG00000108375	chr17	7	35.137	0.0449653	0.0225845	0.0821768	0	0	0	0	0	0	0	0	0	0	0	0	0	0	0	0	0	0	0	0	0	0	0	0	0	0	0	0	0	0
RP1	Group 2	HGNC:10263	RP1-related dominant retinopathy	MONDO:0800400	SD	Definitive	66	{'Abnormality of the cardiovascular system', 'Abnormality of the eye'}			7.88e-07	NoneReported	ENSG00000104237	chr8	30	57.766	0.00379871	0.00053897	0.00923851	0	0	0	0	0	0	1	918	212597	2537	0.995683	0	0	0	0	0	0	2537	0.995683	0	0	0	1	2450	0.961538	0	0	0	0	0
RPE65	Group 2	HGNC:10294	RPE65-related dominant retinopathy	MONDO:0100452	AD	Strong	13	{'Abnormality of the eye'}	AutosomalRecessive	17.78	0	1	ENSG00000116745	chr1	24	30.386	0.00114808	9.96e-05	0.00363769	1	1	1	1	0	0	1	239	15064	2355	0.924254	863	0.338697	1002	0.39325	0	0	2349	0.9219	1	0	0	1	2247	0.881868	863	0.338697	0	0	0
RPL5	Group 1	HGNC:10360	Diamond-Blackfan anemia 6	MONDO:0012937	AD	Definitive	5	{'Abnormality of the eye', 'Abnormality of the respiratory system', 'Abnormality of limbs', 'Abnormality of the musculoskeletal system', 'Growth abnormality', 'Abnormality of blood and blood-forming tissues', 'Abnormality of the cardiovascular system', 'Abnormality of head or neck'}			1	NoneReported	ENSG00000122406	chr1	0	17.854	0.448521	0.117772	0.877558	0	0	1	1	0	0	0	0	0	759	0.297881	0	0	759	0.297881	0	0	0	0	0	1	0	0	759	0.297881	0	0	759	0.297881	0
RPS10	Group 1	HGNC:10383	Diamond-Blackfan anemia	MONDO:0015253	AD	Definitive	1	{'Abnormality of head or neck', 'Abnormality of metabolism/homeostasis', 'Growth abnormality', 'Abnormality of blood and blood-forming tissues'}			0.99983	NoneReported	ENSG00000124614	chr6	0	10.95	0.450876	0.0860592	0.924909	1	1	1	2	0	0	0	0	0	1276	0.500785	1138	0.446625	1276	0.500785	0	0	0	0	1	1	0	0	1276	0.500785	1138	0.446625	1276	0.500785	0
RRAS2	Group 2	HGNC:17271	Noonan syndrome	MONDO:0018997	AD	Definitive	2	{'Abnormality of the eye', 'Abnormality of the endocrine system', 'Abnormality of limbs', 'Abnormality of the musculoskeletal system', 'Abnormality of prenatal development or birth', 'Abnormality of blood and blood-forming tissues', 'Abnormality of the cardiovascular system', 'Abnormality of the digestive system', 'Abnormality of the integument', 'Abnormality of the nervous system', 'Neoplasm', '…			0.031055	NoneReported	ENSG00000133818	chr11	0	11.309	0.0971719	0.0335417	0.20526	0	0	0	0	1	1	1	120	2108	2060	0.808477	0	0	0	0	1032	0.405024	2060	0.808477	0	0	1	1	1793	0.703689	0	0	0	0	1032
RYR1	Group 2	HGNC:10483	malignant hyperthermia, susceptibility to, 1	MONDO:0007783	AD	Definitive	193	{'Abnormality of the eye', 'Abnormality of head or neck', 'Abnormality of the genitourinary system', 'Abnormal cellular phenotype', 'Abnormality of limbs', 'Abnormality of the musculoskeletal system', 'Abnormality of metabolism/homeostasis', 'Abnormality of prenatal development or birth', 'Growth abnormality', 'Abnormality of blood and blood-forming tissues', 'Abnormality of the cardiovascular sy…	NoEvidence	15.43	0	0.65	ENSG00000196218	chr19	97	251.96	0.0223549	0.0170913	0.0285577	1	19	1	1	1	6	1	282	38827	2488	0.976452	2175	0.853611	780	0.306122	2012	0.789639	2488	0.976452	1	1	1	1	2473	0.970565	2173	0.852826	780	0.306122	2012
RYR1	Group 2	HGNC:10483	RYR1-related myopathy	MONDO:0100150	AD	Definitive	193	{'Abnormality of the eye', 'Abnormality of head or neck', 'Abnormality of the genitourinary system', 'Abnormal cellular phenotype', 'Abnormality of limbs', 'Abnormality of the musculoskeletal system', 'Abnormality of metabolism/homeostasis', 'Abnormality of prenatal development or birth', 'Growth abnormality', 'Abnormality of blood and blood-forming tissues', 'Abnormality of the cardiovascular sy…	NoEvidence	15.43	0	0.65	ENSG00000196218	chr19	97	251.96	0.0223549	0.0170913	0.0285577	1	19	1	1	1	6	1	282	38827	2488	0.976452	2175	0.853611	780	0.306122	2012	0.789639	2488	0.976452	1	1	1	1	2473	0.970565	2173	0.852826	780	0.306122	2012
RYR2	Group 2	HGNC:10484	catecholaminergic polymorphic ventricular tachycardia	MONDO:0017990	AD	Definitive	169	{'Abnormality of the cardiovascular system', 'Abnormality of the nervous system', 'Constitutional symptom'}	NoEvidence	14.03	1	0.43	ENSG00000198626	chr1	50	253.38	0.0719069	0.0547123	0.0932559	1	5	1	1	1	6	1	2282	2408262	2548	1	2085	0.818289	351	0.137755	2399	0.941523	2548	1	1	1	1	1	2548	1	1723	0.676217	351	0.137755	2269
SAMD9	Group 2	HGNC:1348	SAMD9-related spectrum and myeloid neoplasm risk	MONDO:0100628	AD	Definitive	20	{'Abnormality of the respiratory system', 'Abnormality of the endocrine system', 'Abnormality of the genitourinary system', 'Abnormality of limbs', 'Abnormality of the musculoskeletal system', 'Abnormality of metabolism/homeostasis', 'Growth abnormality', 'Abnormality of blood and blood-forming tissues', 'Abnormality of the cardiovascular system', 'Abnormality of the digestive system', 'Abnormali…	NoEvidence	77.6	0.03	1.77	ENSG00000205413	chr7	51	51.808	0.00084784	0.0001596	0.00214451	0	0	1	1	0	0	1	190	9432	1868	0.733124	0	0	1091	0.428179	0	0	1868	0.733124	0	0	0	1	1830	0.71821	0	0	0	0	0
SAMD9L	Group 2	HGNC:1349	SAMD9L-related spectrum and myeloid neoplasm risk	MONDO:1060111	AD	Definitive	9	{'Abnormality of the eye', 'Abnormality of the nervous system', 'Abnormality of limbs', 'Abnormality of blood and blood-forming tissues', 'Abnormality of the musculoskeletal system', 'Neoplasm', 'Abnormality of the immune system'}			1.15e-16	NoneReported	ENSG00000177409	chr7	32	54.899	0.00303755	0.00076111	0.00651454	0	0	1	1	0	0	1	131	4068	1811	0.710754	0	0	836	0.3281	0	0	1804	0.708006	0	1	0	1	1757	0.68956	0	0	836	0.3281	0
SATB1	Group 1	HGNC:10541	complex neurodevelopmental disorder	MONDO:0100038	AD	Definitive	24	{'Abnormality of the eye', 'Abnormality of the respiratory system', 'Abnormality of head or neck', 'Abnormality of the genitourinary system', 'Abnormality of limbs', 'Abnormality of the musculoskeletal system', 'Abnormality of prenatal development or birth', 'Growth abnormality', 'Abnormality of the cardiovascular system', 'Abnormality of the digestive system', 'Abnormality of the integument', 'A…			1	NoneReported	ENSG00000182568	chr3	6	40.435	0.150623	0.0687671	0.283855	1	1	0	0	0	0	0	0	0	1000	0.392465	1000	0.392465	0	0	0	0	0	0	1	0	0	0	1000	0.392465	1000	0.392465	0	0	0
SCAF4	Group 1	HGNC:19304	complex neurodevelopmental disorder	MONDO:0100038	AD	Definitive	19	{'Abnormality of the eye', 'Abnormality of the respiratory system', 'Abnormality of head or neck', 'Abnormality of the genitourinary system', 'Abnormality of limbs', 'Abnormality of the musculoskeletal system', 'Growth abnormality', 'Abnormality of the cardiovascular system', 'Abnormality of the nervous system', 'Abnormality of the digestive system'}			1	NoneReported	ENSG00000156304	chr21	2	59.624	0.306608	0.177568	0.468317	1	1	0	0	0	0	1	188	12189	2426	0.952119	611	0.239796	0	0	0	0	2424	0.951334	1	0	0	1	2285	0.896782	611	0.239796	0	0	0
SCN11A	Group 2	HGNC:10583	obsolete autosomal dominant hereditary sensory and autonomic neuropathy	MONDO:0015365	AD	Definitive	7	{'Abnormality of the musculoskeletal system', 'Constitutional symptom', 'Abnormality of the integument', 'Abnormality of the nervous system', 'Abnormality of the digestive system'}			3.98e-18	NoneReported	ENSG00000168356	chr3	53	80.455	0.00278579	0.00060797	0.00647658	1	1	0	0	1	1	1	377	54902	2352	0.923077	1178	0.462323	0	0	1102	0.432496	2352	0.923077	1	0	1	1	2103	0.825353	1178	0.462323	0	0	1102
SCN1B	Group 2	HGNC:10586	generalized epilepsy with febrile seizures plus	MONDO:0018214	AD	Definitive	5	{'Abnormality of the cardiovascular system', 'Abnormality of the nervous system'}	NoEvidence	48.18	0.2	0.71	ENSG00000105711	chr19	2	4.9145	0.0365124	0.0165034	0.0655946	0	0	1	1	0	0	1	14	60	1393	0.546703	0	0	587	0.230377	0	0	1375	0.539639	0	1	0	1	1216	0.477237	0	0	587	0.230377	0
SCN3A	Group 1	HGNC:10590	developmental and epileptic encephalopathy	MONDO:0100062	AD	Definitive	21	{'Abnormality of the eye', 'Abnormality of head or neck', 'Abnormality of the musculoskeletal system', 'Growth abnormality', 'Abnormality of the nervous system', 'Abnormality of the digestive system'}			1	NoneReported	ENSG00000153253	chr2	8	83.095	0.111691	0.0796197	0.15079	1	3	0	0	1	3	1	270	29347	2312	0.907378	1616	0.634223	0	0	1781	0.69898	2312	0.907378	1	0	1	1	2172	0.852433	1616	0.634223	0	0	1781
SCN8A	Group 1	HGNC:10596	complex neurodevelopmental disorder	MONDO:0100038	AD	Definitive	136	{'Abnormality of the eye', 'Abnormality of head or neck', 'Abnormality of the musculoskeletal system', 'Abnormality of prenatal development or birth', 'Constitutional symptom', 'Abnormality of the nervous system'}	LittleEvidence	5.53	1	0.19	ENSG00000196876	chr12	5	80.704	0.254211	0.150949	0.386846	1	2	1	1	1	1	1	265	31314	2428	0.952904	1407	0.552198	460	0.180534	1077	0.422684	2428	0.952904	1	1	1	1	2381	0.934458	1407	0.552198	460	0.180534	1077
SCNN1G	Group 2	HGNC:10602	Liddle syndrome	MONDO:0008323	AD	Definitive	6	{'Abnormality of the cardiovascular system', 'Abnormality of the respiratory system', 'Abnormality of the endocrine system', 'Abnormality of metabolism/homeostasis'}			0.81009	NoneReported	ENSG00000166828	chr16	7	32.223	0.040517	0.0172592	0.0716666	1	3	1	4	1	3	1	260	25086	2244	0.880691	943	0.370094	1435	0.563187	1191	0.467425	2244	0.880691	1	1	1	1	2056	0.806907	943	0.370094	1435	0.563187	1191
SDHA	Group 2	HGNC:10680	hereditary pheochromocytoma-paraganglioma	MONDO:0017366	AD	Definitive	244	{'Abnormality of the eye', 'Abnormality of the endocrine system', 'Abnormality of the genitourinary system', 'Abnormality of limbs', 'Abnormality of the musculoskeletal system', 'Abnormality of metabolism/homeostasis', 'Abnormality of the cardiovascular system', 'Constitutional symptom', 'Abnormality of the voice', 'Abnormality of the nervous system', 'Abnormality of the ear', 'Neoplasm', 'Abnorm…			3.37e-08	NoneReported	ENSG00000073578	chr5	21	35.219	0.0471655	0.00998669	0.1219	0	0	0	0	0	0	0	0	0	0	0	0	0	0	0	0	0	0	0	0	0	0	0	0	0	0	0	0	0	0
SEC61A1	Group 1	HGNC:18276	SEC61A1 deficiency	MONDO:0100337	AD	Moderate	5	{'Abnormality of the respiratory system', 'Abnormality of the endocrine system', 'Abnormality of the genitourinary system', 'Abnormal cellular phenotype', 'Abnormality of the nervous system', 'Abnormality of the musculoskeletal system', 'Abnormality of metabolism/homeostasis', 'Abnormality of prenatal development or birth', 'Growth abnormality', 'Abnormality of blood and blood-forming tissues', '…			0.99986	NoneReported	ENSG00000058262	chr3	3	26.304	0.208229	0.0633545	0.475012	0	0	1	1	0	0	1	29	248	1277	0.501177	0	0	1091	0.428179	0	0	1277	0.501177	0	1	0	1	1276	0.500785	0	0	1091	0.428179	0
SEC63	Group 2	HGNC:21082	polycystic liver disease 2	MONDO:0014860	AD	Definitive	51	{'Abnormality of the digestive system'}			0.90762	NoneReported	ENSG00000025796	chr6	21	53.011	0.0318295	0.0188654	0.051794	1	1	0	0	1	1	1	285	30281	2517	0.987834	591	0.231947	0	0	591	0.231947	2517	0.987834	1	0	1	1	2459	0.965071	591	0.231947	0	0	591
SEMA6B	Group 2	HGNC:10739	progressive myoclonus epilepsy	MONDO:0020074	AD	Definitive	17	{'Abnormality of the nervous system', 'Abnormality of the musculoskeletal system', 'Abnormality of the immune system'}			2.52e-10	NoneReported	ENSG00000167680	chr19	9	33.984	0.0746145	0.0473525	0.110618	0	0	0	0	0	0	1	267	10671	2503	0.982339	0	0	0	0	0	0	2503	0.982339	0	0	0	1	2496	0.979592	0	0	0	0	0
SEPTIN9	Group 1	HGNC:7323	neuralgic amyotrophy	MONDO:0017362	AD	Moderate	3	{'Abnormality of the eye', 'Abnormality of head or neck', 'Abnormality of the musculoskeletal system', 'Growth abnormality', 'Abnormality of the nervous system', 'Abnormality of the ear'}			0.99992	NoneReported	ENSG00000184640	chr17	2	24.984	0.126679	0.0632175	0.219261	0	0	0	0	0	0	1	847	170965	2541	0.997253	0	0	0	0	0	0	2541	0.997253	0	0	0	1	2537	0.995683	0	0	0	0	0
SERPINC1	Group 2	HGNC:775	hereditary antithrombin deficiency	MONDO:0013144	SD	Definitive	139	{'Abnormality of the cardiovascular system', 'Abnormality of the respiratory system', 'Abnormality of blood and blood-forming tissues'}			0.99866	NoneReported	ENSG00000117601	chr1	0	19.804	0.0651528	0.0280161	0.119859	1	1	1	2	0	0	1	43	585	1656	0.649922	1043	0.409341	1222	0.479592	0	0	1644	0.645212	1	1	0	1	1619	0.6354	1043	0.409341	836	0.3281	0
SERPIND1	Group 2	HGNC:4838	heparin cofactor 2 deficiency	MONDO:0012876	AD	Definitive	0	{'Abnormality of the cardiovascular system', 'Abnormality of blood and blood-forming tissues'}			2e-11	NoneReported	ENSG00000099937	chr22	15	15.391	0.00342497	0.00073864	0.00858406	0	0	1	2	0	0	0	0	0	1349	0.529435	0	0	1349	0.529435	0	0	0	0	0	0	0	0	0	0	0	0	0	0	0
SERPING1	Group 2	HGNC:1228	hereditary angioedema with C1Inh deficiency	MONDO:0033946	AD	Definitive	262	{'Abnormality of the respiratory system', 'Abnormality of head or neck', 'Abnormality of the musculoskeletal system', 'Abnormality of metabolism/homeostasis', 'Abnormality of the cardiovascular system', 'Abnormality of the digestive system', 'Constitutional symptom', 'Abnormality of the integument', 'Abnormality of the nervous system', 'Abnormality of the immune system'}			0.99999	NoneReported	ENSG00000149131	chr11	1	14.714	0.0519008	0.0189067	0.102861	0	0	0	0	0	0	1	119	4656	1863	0.731162	0	0	0	0	0	0	1863	0.731162	0	0	0	1	1775	0.696625	0	0	0	0	0
SERPINI1	Group 2	HGNC:8943	progressive myoclonus epilepsy	MONDO:0020074	AD	Definitive	6	{'Abnormality of the eye', 'Abnormality of the nervous system'}			0.99206	NoneReported	ENSG00000163536	chr3	6	18.391	0.0105433	0.00251658	0.0239587	0	0	0	0	0	0	1	326	31497	2100	0.824176	0	0	0	0	0	0	2100	0.824176	0	0	0	1	1949	0.764914	0	0	0	0	0
SETX	Group 2	HGNC:445	distal hereditary motor neuropathy	MONDO:0018894	AD	Definitive	41	{'Abnormality of the nervous system', 'Abnormality of the musculoskeletal system'}			0.99995	NoneReported	ENSG00000107290	chr9	21	102.31	0.0567763	0.0380364	0.0811285	1	2	0	0	1	1	1	379	53197	2391	0.938383	1002	0.39325	0	0	1000	0.392465	2391	0.938383	1	0	0	1	2251	0.883438	997	0.391287	0	0	0
SFTPA1	Group 2	HGNC:10798	interstitial lung disease 1	MONDO:0030608	AD	Moderate	4	{'Abnormality of the respiratory system', 'Abnormality of limbs', 'Abnormality of the musculoskeletal system'}			0.00068885	NoneReported	ENSG00000122852	chr10	6	8.0859	0.00098566	9.52e-05	0.00316209	1	1	1	3	1	1	1	340	30294	2328	0.913658	856	0.33595	1615	0.63383	856	0.33595	2312	0.907378	1	1	1	1	2107	0.826923	856	0.33595	1615	0.63383	856
SFTPA2	Group 2	HGNC:10799	interstitial lung disease 2	MONDO:0800497	AD	Definitive	4	{'Abnormality of the respiratory system', 'Abnormal cellular phenotype', 'Abnormality of limbs', 'Abnormality of metabolism/homeostasis', 'Abnormality of blood and blood-forming tissues', 'Abnormality of the cardiovascular system', 'Abnormality of the digestive system', 'Abnormality of the musculoskeletal system', 'Neoplasm', 'Abnormality of the immune system'}			5.33e-08	NoneReported	ENSG00000185303	chr10	4	7.183	0.00176151	0.00012895	0.00595756	0	0	1	1	0	0	1	258	15834	2369	0.929749	0	0	525	0.206044	0	0	2365	0.928179	0	1	0	1	2107	0.826923	0	0	525	0.206044	0
SFTPC	Group 2	HGNC:10802	SFTPC- related interstitial lung disease	MONDO:0018603	AD	Definitive	12	{'Abnormality of the respiratory system', 'Abnormality of limbs', 'Abnormality of the musculoskeletal system', 'Growth abnormality', 'Abnormality of the cardiovascular system', 'Abnormality of the integument', 'Abnormality of the nervous system', 'Abnormality of the immune system'}			0.0031214	NoneReported	ENSG00000168484	chr8	6	9.4399	0.00936966	0.00210955	0.0205328	0	0	0	0	0	0	1	21	144	2270	0.890895	0	0	0	0	0	0	2270	0.890895	0	0	0	1	2237	0.877943	0	0	0	0	0
SHANK1	Group 1	HGNC:15474	complex neurodevelopmental disorder	MONDO:0100038	AD	Definitive	6	{'Abnormality of head or neck', 'Abnormality of the musculoskeletal system', 'Abnormality of the integument', 'Abnormality of the nervous system', 'Abnormality of the immune system'}	LittleEvidence	76.11	1	0.38	ENSG00000161681	chr19	7	71.472	0.165891	0.0995896	0.256203	0	0	0	0	0	0	1	104	1023	2158	0.846939	0	0	0	0	0	0	2158	0.846939	0	0	0	1	2125	0.833987	0	0	0	0	0
SHOC2	Group 1	HGNC:15454	Noonan syndrome-like disorder with loose anagen hair	MONDO:0011899	AD	Definitive	5	{'Abnormality of the eye', 'Abnormality of head or neck', 'Abnormality of the genitourinary system', 'Abnormality of limbs', 'Abnormality of the musculoskeletal system', 'Abnormality of prenatal development or birth', 'Growth abnormality', 'Abnormality of blood and blood-forming tissues', 'Abnormality of the cardiovascular system', 'Abnormality of the digestive system', 'Abnormality of the voice'…	NoEvidence	5.7	1	0.2	ENSG00000108061	chr10	0	21.663	0.30594	0.144288	0.514708	0	0	1	2	0	0	1	153	6907	2204	0.864992	0	0	594	0.233124	0	0	2204	0.864992	0	1	0	1	1939	0.760989	0	0	594	0.233124	0
SIX1	Group 2	HGNC:10887	branchio-oto-renal syndrome	MONDO:0007029	AD	Definitive	21	{'Abnormality of the integument', 'Abnormality of head or neck', 'Abnormality of the ear', 'Abnormality of the genitourinary system'}	NoEvidence	1.35	0.25	0.69	ENSG00000126778	chr14	2	12.068	0.0717043	0.0281925	0.139037	0	0	0	0	0	0	1	133	4204	1627	0.63854	0	0	0	0	0	0	1627	0.63854	0	0	0	1	1428	0.56044	0	0	0	0	0
SKI	Group 1	HGNC:10896	Shprintzen-Goldberg syndrome	MONDO:0008426	AD	Definitive	26	{'Abnormality of the eye', 'Abnormality of head or neck', 'Abnormality of the genitourinary system', 'Abnormality of limbs', 'Abnormality of the musculoskeletal system', 'Abnormality of the cardiovascular system', 'Abnormality of the integument', 'Abnormality of the nervous system', 'Abnormality of the ear', 'Abnormality of the digestive system'}	NoEvidence	34.04	0	0.81	ENSG00000157933	chr1	1	24.467	0.371245	0.122553	0.700665	0	0	1	1	0	0	1	203	8445	2490	0.977237	0	0	966	0.379121	0	0	2454	0.963108	0	1	0	1	2485	0.975275	0	0	966	0.379121	0
SLC17A8	Group 2	HGNC:20151	nonsyndromic genetic hearing loss	MONDO:0019497	AD	Definitive	4	{'Abnormality of the ear'}	LittleEvidence	31.37	0	0.69	ENSG00000179520	chr12	10	27.92	0.00548126	0.00176198	0.0113656	0	0	1	1	0	0	1	142	8347	2386	0.936421	0	0	547	0.214678	0	0	2386	0.936421	0	1	0	1	2344	0.919937	0	0	547	0.214678	0
SLC1A2	Group 2	HGNC:10940	developmental and epileptic encephalopathy, 41	MONDO:0014916	AD	Definitive	7	{'Abnormality of head or neck', 'Abnormality of the genitourinary system', 'Abnormality of the musculoskeletal system', 'Abnormality of the nervous system', 'Abnormality of the digestive system'}	LittleEvidence	11.24	0.84	0.57	ENSG00000110436	chr11	4	21.587	0.0467854	0.0276253	0.0719419	1	1	0	0	1	1	1	483	69848	2228	0.874411	858	0.336735	0	0	1060	0.416013	2228	0.874411	1	0	1	1	2148	0.843014	858	0.336735	0	0	1060
SLC1A3	Group 2	HGNC:10941	episodic ataxia type 6	MONDO:0012982	AD	Definitive	0	{'Abnormality of the eye', 'Abnormality of the musculoskeletal system', 'Abnormality of the nervous system', 'Abnormality of the ear', 'Abnormality of the digestive system'}			0.30428	NoneReported	ENSG00000079215	chr5	2	22.432	0.095989	0.0478688	0.167266	0	0	0	0	0	0	1	270	17201	2287	0.897567	0	0	0	0	0	0	2287	0.897567	0	0	0	1	2206	0.865777	0	0	0	0	0
SLC30A2	Group 2	HGNC:11013	zinc deficiency, transient neonatal	MONDO:0011973	AD	Definitive	3	{'Abnormality of the integument', 'Abnormality of metabolism/homeostasis', 'Abnormality of the immune system'}			0.023869	NoneReported	ENSG00000158014	chr1	5	17.105	0.0102377	0.0011732	0.027753	0	0	1	3	0	0	1	32	353	1425	0.559262	0	0	763	0.299451	0	0	1412	0.55416	0	1	0	1	1418	0.556515	0	0	750	0.294349	0
SLC4A3	Group 2	HGNC:11029	short QT syndrome	MONDO:0000453	AD	Moderate	2	{'Abnormality of the cardiovascular system', 'Abnormality of the nervous system', 'Constitutional symptom'}			0.008453	NoneReported	ENSG00000114923	chr2	18	50.683	0.0368938	0.0238947	0.0530063	1	2	0	0	0	0	1	66	600	1682	0.660126	1114	0.437206	0	0	0	0	1681	0.659733	1	0	0	1	1646	0.645997	1114	0.437206	0	0	0
SLC52A1	Group 2	HGNC:30225	maternal riboflavin deficiency	MONDO:0014013	AD	Moderate	1	{'Abnormality of the genitourinary system', 'Abnormality of the musculoskeletal system', 'Abnormality of metabolism/homeostasis', 'Abnormality of the nervous system', 'Abnormality of the digestive system'}			4.04e-06	NoneReported	ENSG00000132517	chr17	9	10.347	0.00102413	0.00011305	0.00322137	1	1	0	0	0	0	1	122	1210	2056	0.806907	1012	0.397174	0	0	0	0	2056	0.806907	1	0	0	1	1935	0.759419	1012	0.397174	0	0	0
SLC5A7	Group 2	HGNC:14025	neuronopathy, distal hereditary motor, type 7A	MONDO:0008024	AD	Moderate	3	{'Abnormality of the voice', 'Abnormality of limbs', 'Abnormality of the nervous system', 'Abnormality of the musculoskeletal system'}			0.99738	NoneReported	ENSG00000115665	chr2	8	25.686	0.0239512	0.0124747	0.0386078	0	0	1	2	0	0	1	156	8398	2428	0.952904	0	0	1503	0.589874	0	0	2427	0.952512	0	1	0	1	2332	0.915228	0	0	1503	0.589874	0
SLFN14	Group 2	HGNC:32689	platelet-type bleeding disorder 20	MONDO:0014830	AD	Moderate	3	{'Abnormality of the genitourinary system', 'Abnormality of blood and blood-forming tissues', 'Abnormality of the cardiovascular system', 'Abnormality of the integument', 'Abnormality of head or neck'}			8.55e-13	NoneReported	ENSG00000236320	chr17	18	29.065	0.00321389	0.00079994	0.0072021	1	2	0	0	1	4	1	91	2775	2163	0.848901	1181	0.463501	0	0	1754	0.688383	2162	0.848509	1	0	1	1	2059	0.808085	1181	0.463501	0	0	1754
SMAD2	Group 1	HGNC:6768	congenital heart disease	MONDO:0005453	AD	Definitive	12	{'Abnormality of the eye', 'Abnormality of the respiratory system', 'Abnormality of head or neck', 'Abnormality of the endocrine system', 'Abnormality of limbs', 'Abnormality of the musculoskeletal system', 'Growth abnormality', 'Abnormality of blood and blood-forming tissues', 'Abnormality of the cardiovascular system', 'Abnormality of the digestive system', 'Constitutional symptom', 'Abnormalit…	NoEvidence	0.33	1	0.25	ENSG00000175387	chr18	3	29.976	0.149172	0.0719554	0.267312	0	0	0	0	0	0	1	292	24675	2482	0.974097	0	0	0	0	0	0	2482	0.974097	0	0	0	1	2376	0.932496	0	0	0	0	0
SMAD2	Group 1	HGNC:6768	Loeys-Dietz syndrome 6	MONDO:0030500	AD	Definitive	12	{'Abnormality of the eye', 'Abnormality of the respiratory system', 'Abnormality of head or neck', 'Abnormality of the endocrine system', 'Abnormality of limbs', 'Abnormality of the musculoskeletal system', 'Growth abnormality', 'Abnormality of blood and blood-forming tissues', 'Abnormality of the cardiovascular system', 'Abnormality of the digestive system', 'Constitutional symptom', 'Abnormalit…	NoEvidence	0.33	1	0.25	ENSG00000175387	chr18	3	29.976	0.149172	0.0719554	0.267312	0	0	0	0	0	0	1	292	24675	2482	0.974097	0	0	0	0	0	0	2482	0.974097	0	0	0	1	2376	0.932496	0	0	0	0	0
SMAD6	Group 2	HGNC:6772	syndromic craniosynostosis	MONDO:0015338	AD	Definitive	19	{'Abnormality of head or neck', 'Abnormality of limbs', 'Abnormality of the musculoskeletal system', 'Abnormality of the cardiovascular system', 'Abnormality of the nervous system'}			8.13e-55	NoneReported	ENSG00000137834	chr15	23	11.672	0.00298857	0.00042589	0.00809868	0	0	0	0	0	0	1	441	44704	2531	0.993328	0	0	0	0	0	0	2531	0.993328	0	0	0	1	2504	0.982732	0	0	0	0	0
SMAD9	Group 2	HGNC:6774	pulmonary arterial hypertension	MONDO:0015924	AD	Definitive	25	{'Abnormality of the cardiovascular system', 'Abnormality of the respiratory system'}			1.55e-09	NoneReported	ENSG00000120693	chr13	10	19.902	0.0101488	0.00319718	0.0201298	0	0	1	4	0	0	1	186	13888	2487	0.97606	0	0	1233	0.483909	0	0	2487	0.97606	0	1	0	1	2467	0.96821	0	0	1233	0.483909	0
SMARCA2	Group 1	HGNC:11098	intellectual disability-sparse hair-brachydactyly syndrome	MONDO:0011053	AD	Definitive	71	{'Abnormality of the eye', 'Abnormality of the respiratory system', 'Abnormality of head or neck', 'Abnormality of the genitourinary system', 'Abnormality of limbs', 'Abnormality of the musculoskeletal system', 'Growth abnormality', 'Abnormality of the cardiovascular system', 'Abnormality of the digestive system', 'Abnormality of the integument', 'Abnormality of the nervous system', 'Abnormality …	NoEvidence	1.61	1	0.32	ENSG00000080503	chr9	11	89.601	0.174982	0.0979572	0.288026	1	1	0	0	1	1	1	805	171993	2538	0.996075	842	0.330455	0	0	653	0.256279	2538	0.996075	1	0	0	1	2536	0.99529	842	0.330455	0	0	0
SMARCA5	Group 1	HGNC:11101	complex neurodevelopmental disorder	MONDO:0100038	AD	Moderate	5	{'Abnormality of head or neck', 'Abnormality of the musculoskeletal system', 'Abnormality of the integument', 'Abnormality of the nervous system', 'Abnormality of the immune system'}			1	NoneReported	ENSG00000153147	chr4	1	63.737	0.561357	0.23202	0.921785	1	2	0	0	1	1	1	146	8332	2054	0.806122	1514	0.594192	0	0	1202	0.471743	2054	0.806122	1	0	1	1	1967	0.771978	1202	0.471743	0	0	1202
SMARCC1	Group 1	HGNC:11104	SMARCC1-associated developmental dysgenesis syndrome	MONDO:0700123	AD	Definitive	3	{'Abnormality of the nervous system'}			1	NoneReported	ENSG00000173473	chr3	3	66.691	0.256756	0.135614	0.423911	1	1	0	0	1	1	1	170	13324	2183	0.85675	684	0.268446	0	0	684	0.268446	2183	0.85675	1	0	1	1	1893	0.742936	684	0.268446	0	0	684
SMARCC2	Group 1	HGNC:11105	Coffin-Siris syndrome	MONDO:0015452	AD	Definitive	27	{'Abnormality of the eye', 'Abnormality of head or neck', 'Abnormality of the genitourinary system', 'Abnormality of the musculoskeletal system', 'Growth abnormality', 'Abnormality of the digestive system', 'Abnormality of the integument', 'Abnormality of the nervous system', 'Abnormality of the immune system'}			1	NoneReported	ENSG00000139613	chr12	3	66.249	0.342892	0.189182	0.537398	0	0	1	2	0	0	1	24	105	761	0.298666	0	0	620	0.243328	0	0	758	0.297488	0	1	0	1	734	0.288069	0	0	620	0.243328	0
SMC3	Group 1	HGNC:2468	Cornelia de Lange syndrome	MONDO:0016033	AD	Definitive	53	{'Abnormality of the eye', 'Abnormality of head or neck', 'Abnormality of the genitourinary system', 'Abnormality of limbs', 'Abnormality of the musculoskeletal system', 'Growth abnormality', 'Abnormality of the cardiovascular system', 'Abnormality of the integument', 'Abnormality of the nervous system', 'Abnormality of the ear', 'Abnormality of the digestive system'}	LittleEvidence	2.48	1	0.13	ENSG00000108055	chr10	0	79.49	0.841343	0.4603	0.998543	0	0	0	0	1	2	1	318	32633	2431	0.954082	0	0	0	0	621	0.243721	2431	0.954082	0	0	1	1	2313	0.907771	0	0	0	0	621
SMCHD1	Group 1	HGNC:29090	arhinia, choanal atresia, and microphthalmia	MONDO:0011323	AD	Definitive	22	{'Abnormality of the eye', 'Abnormality of the respiratory system', 'Abnormality of head or neck', 'Abnormality of the endocrine system', 'Abnormality of the genitourinary system', 'Abnormality of the musculoskeletal system', 'Abnormality of the integument', 'Abnormality of the nervous system', 'Abnormality of the ear', 'Abnormality of the digestive system'}			1	NoneReported	ENSG00000101596	chr18	9	102.46	0.153127	0.0965599	0.229213	1	3	0	0	1	1	1	724	177772	2540	0.99686	1592	0.624804	0	0	1139	0.447017	2540	0.99686	1	0	1	1	2512	0.985871	1589	0.623626	0	0	1139
SMO	Group 2	HGNC:11119	mosaic SMO syndrome	MONDO:1030005	AD	Definitive	1	{'Abnormality of the eye', 'Abnormality of head or neck', 'Abnormality of limbs', 'Abnormality of the musculoskeletal system', 'Abnormality of the integument', 'Abnormality of the nervous system', 'Abnormality of the digestive system'}			5.44e-06	NoneReported	ENSG00000128602	chr7	17	37.3	0.0278018	0.0163957	0.0415741	0	0	0	0	0	0	1	87	1386	2177	0.854396	0	0	0	0	0	0	2177	0.854396	0	0	0	1	2042	0.801413	0	0	0	0	0
SNAP25	Group 1	HGNC:11132	genetic developmental and epileptic encephalopathy	MONDO:0100062	AD	Definitive	11	{'Abnormality of the eye', 'Abnormality of the respiratory system', 'Abnormality of the nervous system', 'Abnormality of limbs', 'Abnormality of prenatal development or birth', 'Abnormality of the musculoskeletal system'}			0.99953	NoneReported	ENSG00000132639	chr20	0	13.033	0.435346	0.108583	0.862656	1	1	0	0	0	0	1	490	86805	2540	0.99686	582	0.228414	0	0	0	0	2540	0.99686	1	0	0	1	2531	0.993328	582	0.228414	0	0	0
SNCA	Group 2	HGNC:11138	Parkinson disease	MONDO:0005180	AD	Definitive	8	{'Abnormality of the genitourinary system', 'Abnormality of the musculoskeletal system', 'Growth abnormality', 'Abnormality of the cardiovascular system', 'Abnormality of the nervous system', 'Abnormality of the digestive system'}			0.79673	NoneReported	ENSG00000145335	chr4	0	6.9798	0.0808353	0.0320956	0.156954	0	0	1	2	0	0	1	638	152575	2514	0.986656	0	0	1152	0.452119	0	0	2514	0.986656	0	1	0	1	2334	0.916013	0	0	1152	0.452119	0
SNRNP200	Group 1	HGNC:30859	SNRNP200-related dominant retinopathy	MONDO:0800098	AD	Definitive	8	{'Abnormality of the cardiovascular system', 'Abnormality of the eye'}			1	NoneReported	ENSG00000144028	chr2	4	111.69	0.19991	0.134647	0.281328	1	2	1	2	1	2	1	24	238	1582	0.620879	1259	0.494113	1029	0.403846	1418	0.556515	1575	0.618132	1	1	1	1	1580	0.620094	1259	0.494113	1029	0.403846	1418
SOCS1	Group 2	HGNC:19383	autoinflammatory syndrome with immunodeficiency	MONDO:0800130	AD	Definitive	7	{'Abnormality of the respiratory system', 'Abnormality of the endocrine system', 'Abnormality of the genitourinary system', 'Abnormality of blood and blood-forming tissues', 'Abnormality of the cardiovascular system', 'Abnormality of the digestive system', 'Abnormality of the musculoskeletal system', 'Neoplasm', 'Abnormality of the immune system'}			0.12165	NoneReported	ENSG00000185338	chr16	0	2.7316	0.0689179	0.0109877	0.18592	0	0	1	2	0	0	0	0	0	1373	0.538854	0	0	1373	0.538854	0	0	0	0	0	1	0	0	1373	0.538854	0	0	1373	0.538854	0
SOD1	Group 2	HGNC:11179	amyotrophic lateral sclerosis type 1	MONDO:0007103	AD	Definitive	88	{'Abnormality of the voice', 'Abnormality of the nervous system', 'Abnormality of the musculoskeletal system', 'Abnormality of the digestive system'}			0.011977	NoneReported	ENSG00000142168	chr21	2	6.4334	0.026804	0.00759218	0.0595486	0	0	0	0	0	0	1	116	3978	2273	0.892072	0	0	0	0	0	0	2273	0.892072	0	0	0	1	2132	0.836735	0	0	0	0	0
SOS1	Group 1	HGNC:11187	Noonan syndrome	MONDO:0018997	AD	Definitive	51	{'Abnormality of the eye', 'Abnormality of head or neck', 'Abnormality of the genitourinary system', 'Abnormality of limbs', 'Abnormality of the musculoskeletal system', 'Abnormality of prenatal development or birth', 'Growth abnormality', 'Abnormality of blood and blood-forming tissues', 'Abnormality of the cardiovascular system', 'Abnormality of the breast', 'Abnormality of the integument', 'Ab…	NoEvidence	4.03	1	0.29	ENSG00000115904	chr2	5	74.931	0.199798	0.148036	0.259679	0	0	0	0	0	0	1	227	11678	1898	0.744898	0	0	0	0	0	0	1898	0.744898	0	0	0	1	1810	0.710361	0	0	0	0	0
SOS2	Group 1	HGNC:11188	Noonan syndrome	MONDO:0018997	AD	Definitive	10	{'Abnormality of the eye', 'Abnormality of head or neck', 'Abnormality of the genitourinary system', 'Abnormality of the musculoskeletal system', 'Growth abnormality', 'Abnormality of blood and blood-forming tissues', 'Abnormality of the cardiovascular system', 'Abnormality of the integument', 'Abnormality of the nervous system'}			0.99989	NoneReported	ENSG00000100485	chr14	10	66.236	0.112292	0.0768075	0.156633	0	0	0	0	0	0	1	252	20907	2311	0.906986	0	0	0	0	0	0	2311	0.906986	0	0	0	1	2084	0.817896	0	0	0	0	0
SOX17	Group 1	HGNC:18122	pulmonary arterial hypertension	MONDO:0015924	AD	Definitive	6	{'Abnormality of the digestive system', 'Abnormality of prenatal development or birth', 'Abnormality of the genitourinary system', 'Abnormality of the immune system'}			0.86139	NoneReported	ENSG00000164736	chr8	1	11.421	0.104377	0.0241818	0.261104	0	0	1	2	1	1	1	263	16521	2060	0.808477	0	0	1418	0.556515	828	0.324961	2060	0.808477	0	1	1	1	2014	0.790424	0	0	1418	0.556515	828
SOX6	Group 1	HGNC:16421	complex neurodevelopmental disorder	MONDO:0100038	AD	Definitive	17	{'Abnormality of the eye', 'Abnormality of head or neck', 'Abnormality of the endocrine system', 'Abnormality of limbs', 'Abnormality of the musculoskeletal system', 'Abnormality of the cardiovascular system', 'Abnormality of the digestive system', 'Abnormality of the breast', 'Abnormality of the integument', 'Abnormality of the nervous system', 'Abnormality of the ear', 'Neoplasm', 'Abnormality …	NoEvidence	0.59	1	0.17	ENSG00000110693	chr11	4	42.612	0.275146	0.11266	0.530321	1	1	0	0	0	0	1	1034	414796	2547	0.999608	1230	0.482732	0	0	0	0	2547	0.999608	1	0	0	1	2518	0.988226	1230	0.482732	0	0	0
SPEN	Group 1	HGNC:17575	Radio-Tartaglia syndrome	MONDO:0859143	AD	Definitive	41	{'Abnormality of the eye', 'Abnormality of head or neck', 'Abnormality of the endocrine system', 'Abnormality of limbs', 'Abnormality of the musculoskeletal system', 'Abnormality of prenatal development or birth', 'Growth abnormality', 'Abnormality of the cardiovascular system', 'Abnormality of the integument', 'Abnormality of the nervous system', 'Abnormality of the ear', 'Neoplasm', 'Abnormalit…	LittleEvidence	5.51	1	0.09	ENSG00000065526	chr1	4	128.99	0.423663	0.257868	0.62022	0	0	1	1	0	0	1	229	14750	1874	0.735479	0	0	1193	0.46821	0	0	1874	0.735479	0	1	0	1	1767	0.693485	0	0	1193	0.46821	0
SPI1	Group 1	HGNC:11241	agammaglobulinemia 10, autosomal dominant	MONDO:0030529	AD	Definitive	7	{'Abnormality of the respiratory system', 'Abnormality of head or neck', 'Abnormality of the endocrine system', 'Abnormal cellular phenotype', 'Abnormality of the musculoskeletal system', 'Abnormality of metabolism/homeostasis', 'Abnormality of blood and blood-forming tissues', 'Abnormality of the nervous system', 'Abnormality of the immune system'}			0.99981	NoneReported	ENSG00000066336	chr11	0	12.255	0.28281	0.0630836	0.661689	0	0	1	1	0	0	1	93	2781	1955	0.767268	0	0	720	0.282575	0	0	1955	0.767268	0	1	0	1	1943	0.762559	0	0	720	0.282575	0
SPTBN1	Group 1	HGNC:11275	developmental delay, impaired speech, and behavioral abnormalities	MONDO:0859178	AD	Strong	35	{'Abnormality of the respiratory system', 'Abnormality of the cardiovascular system', 'Abnormality of the breast', 'Abnormality of the eye', 'Growth abnormality', 'Abnormality of the voice', 'Neoplasm', 'Abnormality of the immune system', 'Abnormality of the genitourinary system', 'Abnormality of limbs', 'Abnormality of metabolism/homeostasis', 'Constitutional symptom', 'Abnormality of the integu…			1	NoneReported	ENSG00000115306	chr2	5	119.37	0.234329	0.156565	0.329438	1	2	0	0	0	0	1	668	151366	2461	0.965856	1328	0.521193	0	0	0	0	2461	0.965856	1	0	0	1	2397	0.940738	505	0.198195	0	0	0
SPTBN2	Group 2	HGNC:11276	spinocerebellar ataxia type 5	MONDO:0010848	AD	Definitive	16	{'Abnormality of the eye', 'Abnormality of head or neck', 'Abnormality of limbs', 'Abnormality of the musculoskeletal system', 'Abnormality of the nervous system'}			0.9987	NoneReported	ENSG00000173898	chr11	34	126.82	0.0583313	0.0431774	0.0769275	0	0	0	0	0	0	1	17	119	1873	0.735086	0	0	0	0	0	0	1873	0.735086	0	0	0	1	1843	0.723312	0	0	0	0	0
SPTLC2	Group 2	HGNC:11278	neuropathy, hereditary sensory and autonomic, type 1C	MONDO:0013337	AD	Definitive	7	{'Abnormality of limbs', 'Abnormality of the musculoskeletal system', 'Abnormality of the integument', 'Abnormality of the nervous system', 'Abnormality of the immune system'}			0.98335	NoneReported	ENSG00000100596	chr14	5	26.987	0.0638821	0.0422203	0.0912313	1	1	1	1	0	0	1	461	83171	2528	0.992151	531	0.208399	925	0.36303	0	0	2528	0.992151	1	1	0	1	2453	0.962716	531	0.208399	925	0.36303	0
SPTLC2	Group 2	HGNC:11278	amyotrophic lateral sclerosis	MONDO:0004976	AD	Strong	7	{'Abnormality of limbs', 'Abnormality of the musculoskeletal system', 'Abnormality of the integument', 'Abnormality of the nervous system', 'Abnormality of the immune system'}			0.98335	NoneReported	ENSG00000100596	chr14	5	26.987	0.0638821	0.0422203	0.0912313	1	1	1	1	0	0	1	461	83171	2528	0.992151	531	0.208399	925	0.36303	0	0	2528	0.992151	1	1	0	1	2453	0.962716	531	0.208399	925	0.36303	0
SQSTM1	Group 2	HGNC:11280	frontotemporal dementia and/or amyotrophic lateral sclerosis 3	MONDO:0014640	AD	Moderate	36	{'Abnormality of head or neck', 'Abnormality of limbs', 'Abnormality of the musculoskeletal system', 'Abnormality of metabolism/homeostasis', 'Constitutional symptom', 'Abnormality of the nervous system', 'Abnormality of the ear', 'Neoplasm', 'Abnormality of the digestive system'}			3.33e-11	NoneReported	ENSG00000161011	chr5	8	17.991	0.0164031	0.00094007	0.044528	1	1	0	0	0	0	1	63	1272	2380	0.934066	995	0.390502	0	0	0	0	2379	0.933673	1	0	0	1	2306	0.905024	995	0.390502	0	0	0
SRC	Group 1	HGNC:11283	thrombocytopenia 6	MONDO:0014837	AD	Moderate	1	{'Abnormality of the eye', 'Abnormality of head or neck', 'Abnormality of the musculoskeletal system', 'Abnormality of blood and blood-forming tissues'}			0.99997	NoneReported	ENSG00000197122	chr20	2	25.818	0.253537	0.112264	0.455467	1	1	0	0	1	1	1	226	18735	2502	0.981947	397	0.155808	0	0	397	0.155808	2502	0.981947	1	0	1	1	2483	0.97449	397	0.155808	0	0	397
SRCAP	Group 1	HGNC:16974	Floating-Harbor syndrome	MONDO:0007621	AD	Definitive	40	{'Abnormality of the eye', 'Abnormality of head or neck', 'Abnormality of the genitourinary system', 'Abnormality of limbs', 'Abnormality of the musculoskeletal system', 'Growth abnormality', 'Abnormality of the cardiovascular system', 'Abnormality of the digestive system', 'Abnormality of the integument', 'Abnormality of the nervous system', 'Abnormality of the ear', 'Abnormality of the immune s…	LittleEvidence	34.43	1	0.22	ENSG00000080603	chr16	6	123.83	0.258923	0.164686	0.378219	0	0	0	0	0	0	0	0	0	0	0	0	0	0	0	0	0	0	0	0	0	0	0	0	0	0	0	0	0	0
SSBP1	Group 2	HGNC:11317	optic atrophy 13 with retinal and foveal abnormalities	MONDO:0008135	AD	Strong	4	{'Abnormality of the cardiovascular system', 'Abnormality of the eye'}			0.098404	NoneReported	ENSG00000106028	chr7	6	13.104	0.0323019	0.012859	0.059344	0	0	1	1	0	0	1	55	878	1800	0.706436	0	0	920	0.361067	0	0	1799	0.706044	0	1	0	1	1693	0.664443	0	0	920	0.361067	0
STAT1	Group 1	HGNC:11362	Mendelian susceptibility to mycobacterial diseases due to partial STAT1 deficiency	MONDO:0013956	AD	Definitive	68	{'Abnormality of the respiratory system', 'Abnormality of the endocrine system', 'Abnormal cellular phenotype', 'Abnormality of the musculoskeletal system', 'Abnormality of metabolism/homeostasis', 'Growth abnormality', 'Abnormality of blood and blood-forming tissues', 'Abnormality of the cardiovascular system', 'Abnormality of the digestive system', 'Constitutional symptom', 'Abnormality of the …	NoEvidence	1.02	1	0.27	ENSG00000115415	chr2	4	48.926	0.148102	0.0694966	0.27245	0	0	1	2	1	1	1	91	3492	2398	0.94113	0	0	1511	0.593014	818	0.321036	2398	0.94113	0	1	1	1	2266	0.889325	0	0	1511	0.593014	818
STAT1	Group 1	HGNC:11362	autoimmune enteropathy and endocrinopathy - susceptibility to chronic infections syndrome	MONDO:0013599	AD	Definitive	68	{'Abnormality of the respiratory system', 'Abnormality of the endocrine system', 'Abnormal cellular phenotype', 'Abnormality of the musculoskeletal system', 'Abnormality of metabolism/homeostasis', 'Growth abnormality', 'Abnormality of blood and blood-forming tissues', 'Abnormality of the cardiovascular system', 'Abnormality of the digestive system', 'Constitutional symptom', 'Abnormality of the …	NoEvidence	1.02	1	0.27	ENSG00000115415	chr2	4	48.926	0.148102	0.0694966	0.27245	0	0	1	2	1	1	1	91	3492	2398	0.94113	0	0	1511	0.593014	818	0.321036	2398	0.94113	0	1	1	1	2266	0.889325	0	0	1511	0.593014	818
STAT3	Group 1	HGNC:11364	STAT3-related early-onset multisystem autoimmune disease	MONDO:0014414	AD	Definitive	76	{'Abnormality of the eye', 'Abnormality of the respiratory system', 'Abnormality of head or neck', 'Abnormality of the endocrine system', 'Abnormal cellular phenotype', 'Abnormality of the nervous system', 'Abnormality of metabolism/homeostasis', 'Growth abnormality', 'Abnormality of blood and blood-forming tissues', 'Abnormality of the cardiovascular system', 'Abnormality of the digestive system…			1	NoneReported	ENSG00000168610	chr17	1	50.138	0.355992	0.155254	0.63111	0	0	0	0	0	0	1	108	4538	2317	0.909341	0	0	0	0	0	0	2317	0.909341	0	0	0	1	2213	0.868524	0	0	0	0	0
STAT3	Group 1	HGNC:11364	hyper-IgE recurrent infection syndrome 1, autosomal dominant	MONDO:0007818	AD	Definitive	76	{'Abnormality of the eye', 'Abnormality of the respiratory system', 'Abnormality of head or neck', 'Abnormality of the endocrine system', 'Abnormal cellular phenotype', 'Abnormality of the nervous system', 'Abnormality of metabolism/homeostasis', 'Growth abnormality', 'Abnormality of blood and blood-forming tissues', 'Abnormality of the cardiovascular system', 'Abnormality of the digestive system…			1	NoneReported	ENSG00000168610	chr17	1	50.138	0.355992	0.155254	0.63111	0	0	0	0	0	0	1	108	4538	2317	0.909341	0	0	0	0	0	0	2317	0.909341	0	0	0	1	2213	0.868524	0	0	0	0	0
STAT6	Group 2	HGNC:11368	hyper-IgE syndrome 6, autosomal dominant, with recurrent infections	MONDO:0957807	AD	Strong	6	{'Abnormality of the respiratory system', 'Abnormal cellular phenotype', 'Abnormality of metabolism/homeostasis', 'Growth abnormality', 'Abnormality of blood and blood-forming tissues', 'Abnormality of the digestive system', 'Abnormality of the integument', 'Abnormality of the musculoskeletal system', 'Neoplasm', 'Abnormality of the immune system'}			0.56138	NoneReported	ENSG00000166888	chr12	8	48.731	0.0894942	0.05316	0.139455	0	0	0	0	0	0	1	30	275	2009	0.788462	0	0	0	0	0	0	2009	0.788462	0	0	0	1	1925	0.755495	0	0	0	0	0
STIM1	Group 2	HGNC:11386	tubular aggregate myopathy	MONDO:0008051	AD	Definitive	35	{'Abnormality of the eye', 'Abnormality of the respiratory system', 'Abnormality of head or neck', 'Abnormality of the genitourinary system', 'Abnormality of limbs', 'Abnormality of the musculoskeletal system', 'Abnormality of metabolism/homeostasis', 'Growth abnormality', 'Abnormality of blood and blood-forming tissues', 'Abnormality of the cardiovascular system', 'Abnormality of the digestive s…			0.99496	NoneReported	ENSG00000167323	chr11	6	31.319	0.0926057	0.0544656	0.144711	1	1	1	4	0	0	1	399	54888	2486	0.975667	1006	0.394819	2061	0.80887	0	0	2484	0.974882	0	1	0	1	2411	0.946232	0	0	1515	0.594584	0
STT3A	Group 2	HGNC:6172	congenital disorder of glycosylation, type Iw, autosomal dominant	MONDO:0859223	AD	Definitive	5	{'Abnormality of the eye', 'Abnormality of head or neck', 'Abnormality of the musculoskeletal system', 'Growth abnormality', 'Abnormality of blood and blood-forming tissues', 'Abnormality of the cardiovascular system', 'Abnormality of the breast', 'Abnormality of the integument', 'Abnormality of the nervous system', 'Abnormality of the ear'}	AutosomalRecessive	5.47	0.9	0.51	ENSG00000134910	chr11	13	42.32	0.0397079	0.024493	0.0591277	0	0	0	0	0	0	1	101	2340	1764	0.692308	0	0	0	0	0	0	1764	0.692308	0	0	0	1	1730	0.678964	0	0	0	0	0
STX1B	Group 1	HGNC:18539	generalized epilepsy with febrile seizures plus	MONDO:0018214	AD	Definitive	54	{'Abnormality of the nervous system'}			0.99999	NoneReported	ENSG00000099365	chr16	1	17.679	0.193018	0.0674692	0.403372	1	1	1	1	1	1	1	52	964	1497	0.58752	988	0.387755	988	0.387755	996	0.390895	1496	0.587127	1	1	1	1	1491	0.585165	988	0.387755	988	0.387755	996
SUFU	Group 1	HGNC:16466	medulloblastoma	MONDO:0007959	AD	Definitive	81	{'Abnormality of the nervous system', 'Neoplasm'}			1	NoneReported	ENSG00000107882	chr10	0	26.875	0.212078	0.0889259	0.398735	1	1	1	2	0	0	1	283	31064	2347	0.921115	887	0.348116	1614	0.633438	0	0	2347	0.921115	1	1	0	1	2206	0.865777	887	0.348116	1614	0.633438	0
SYT2	Group 2	HGNC:11510	congenital myasthenic syndrome 7	MONDO:0014468	AD	Moderate	6	{'Abnormality of limbs', 'Abnormality of the nervous system', 'Abnormality of the ear', 'Abnormality of the musculoskeletal system'}			0.68874	NoneReported	ENSG00000143858	chr1	1	16.554	0.0669134	0.0275044	0.12797	0	0	0	0	0	0	1	251	7376	2495	0.979199	0	0	0	0	0	0	2495	0.979199	0	0	0	1	2422	0.950549	0	0	0	0	0
TANC2	Group 1	HGNC:30212	intellectual developmental disorder with autistic features and language delay, with or without seizures	MONDO:0030051	AD	Definitive	15	{'Abnormality of the nervous system', 'Abnormality of head or neck', 'Abnormality of the musculoskeletal system', 'Abnormality of the digestive system'}			1	NoneReported	ENSG00000170921	chr17	8	91.509	0.146853	0.0927138	0.218531	0	0	0	0	0	0	1	275	25634	2000	0.784929	0	0	0	0	0	0	2000	0.784929	0	0	0	1	1757	0.68956	0	0	0	0	0
TARDBP	Group 1	HGNC:11571	amyotrophic lateral sclerosis type 10	MONDO:0012790	AD	Definitive	20	{'Abnormality of the respiratory system', 'Abnormality of the nervous system', 'Abnormality of the musculoskeletal system', 'Abnormality of the digestive system'}	NoEvidence	12.94	1	0.23	ENSG00000120948	chr1	1	17.225	0.296449	0.0654816	0.729827	0	0	0	0	0	0	1	104	1575	1324	0.519623	0	0	0	0	0	0	1324	0.519623	0	0	0	1	1258	0.493721	0	0	0	0	0
TBK1	Group 2	HGNC:11584	frontotemporal dementia and/or amyotrophic lateral sclerosis 4	MONDO:0014641	AD	Definitive	72	{'Abnormality of the digestive system', 'Abnormality of the nervous system', 'Abnormality of the musculoskeletal system', 'Abnormality of the immune system'}			0.97193	NoneReported	ENSG00000183735	chr12	11	43.343	0.0464553	0.0269761	0.0709412	1	1	1	1	1	1	1	57	1480	2102	0.824961	1068	0.419152	532	0.208791	1068	0.419152	2102	0.824961	0	1	0	1	1936	0.759812	0	0	532	0.208791	0
TBXA2R	Group 2	HGNC:11608	qualitative platelet defect	MONDO:0001197	AD	Moderate	2	{'Abnormality of the cardiovascular system', 'Abnormality of the integument', 'Abnormality of head or neck', 'Abnormality of blood and blood-forming tissues'}			8.05e-06	NoneReported	ENSG00000006638	chr19	7	9.6235	0.00224456	0.00035912	0.00629234	0	0	0	0	1	1	1	55	714	1892	0.742543	0	0	0	0	683	0.268053	1887	0.740581	0	0	0	1	1873	0.735086	0	0	0	0	0
TCF3	Group 2	HGNC:11633	autosomal agammaglobulinemia	MONDO:0011096	SD	Definitive	4	{'Abnormal cellular phenotype', 'Abnormality of metabolism/homeostasis', 'Abnormality of blood and blood-forming tissues', 'Abnormality of the ear', 'Abnormality of the immune system'}			5.09e-19	NoneReported	ENSG00000071564	chr19	9	31.528	0.0280812	0.0136363	0.050521	0	0	0	0	1	1	1	212	2786	1516	0.594976	0	0	0	0	474	0.186028	1516	0.594976	0	0	1	1	1514	0.594192	0	0	0	0	474
TCF7L2	Group 1	HGNC:11641	complex neurodevelopmental disorder	MONDO:0100038	AD	Definitive	0	{'Abnormality of the endocrine system', 'Abnormality of metabolism/homeostasis', 'Growth abnormality'}	LittleEvidence	0.77	1	0.47	ENSG00000148737	chr10	4	33.549	0.152025	0.0707596	0.28301	0	0	0	0	0	0	1	419	46283	2547	0.999608	0	0	0	0	0	0	2547	0.999608	0	0	0	1	2542	0.997645	0	0	0	0	0
TECTA	Group 2	HGNC:11720	nonsyndromic genetic hearing loss	MONDO:0019497	AD	Definitive	0	{'Abnormality of the ear'}	AutosomalRecessive	11.78	0	0.66	ENSG00000109927	chr11	43	95.571	0.0131205	0.0071279	0.0197106	1	1	0	0	1	1	1	316	40829	2349	0.9219	673	0.264129	0	0	696	0.273155	2349	0.9219	0	0	0	1	2281	0.895212	0	0	0	0	0
TEK	Group 1	HGNC:11724	TEK-related primary glaucoma	MONDO:0800182	AD	Definitive	29	{'Abnormality of the eye', 'Abnormality of metabolism/homeostasis', 'Abnormality of blood and blood-forming tissues', 'Abnormality of the cardiovascular system', 'Abnormality of the digestive system'}			1	NoneReported	ENSG00000120156	chr9	5	58.568	0.149103	0.0833389	0.239909	1	4	1	3	1	3	1	733	219394	2528	0.992151	1751	0.687206	1245	0.488619	1171	0.459576	2528	0.992151	1	1	1	1	2517	0.987834	1696	0.66562	1245	0.488619	895
TERC	Group 1	HGNC:11727	dyskeratosis congenita, autosomal dominant 1	MONDO:0007485	AD	Definitive	3	{'Abnormality of the respiratory system', 'Abnormality of head or neck', 'Abnormality of the musculoskeletal system', 'Abnormality of blood and blood-forming tissues', 'Abnormality of the cardiovascular system', 'Abnormality of the digestive system', 'Abnormality of the integument', 'Abnormality of the nervous system', 'Neoplasm', 'Abnormality of the immune system'}				NoneReported								0	0	0	0	0	0	0	0	0	0	0	0	0	0	0	0	0	0	0	0	0	0	0	0	0	0	0	0	0	0
TERT	Group 2	HGNC:11730	dyskeratosis congenita, autosomal dominant 2	MONDO:0013521	SD	Definitive	139	{'Abnormality of the respiratory system', 'Abnormality of the genitourinary system', 'Abnormal cellular phenotype', 'Abnormality of the thoracic cavity', 'Abnormality of the musculoskeletal system', 'Abnormality of the nervous system', 'Growth abnormality', 'Abnormality of limbs', 'Abnormality of blood and blood-forming tissues', 'Abnormality of the cardiovascular system', 'Abnormality of the dig…	LittleEvidence	18.57	0	0.59	ENSG00000164362	chr5	7	44.829	0.0795479	0.0354856	0.151706	1	1	1	1	1	1	1	133	6830	2521	0.989403	476	0.186813	886	0.347724	476	0.186813	2521	0.989403	0	1	0	1	2514	0.986656	0	0	886	0.347724	0
TET2	Group 2	HGNC:25941	pulmonary arterial hypertension	MONDO:0015924	AD	Moderate	0	{'Abnormality of the respiratory system', 'Abnormality of limbs', 'Abnormality of metabolism/homeostasis', 'Abnormality of the cardiovascular system', 'Constitutional symptom', 'Abnormality of the nervous system', 'Abnormality of the digestive system'}			1.06e-154	NoneReported	ENSG00000168769	chr4	76	66.67	0.00971794	0.00536775	0.0149163	0	0	0	0	0	0	1	292	26798	2486	0.975667	0	0	0	0	0	0	2486	0.975667	0	0	0	1	2225	0.873234	0	0	0	0	0
TET3	Group 1	HGNC:28313	Beck-Fahrner syndrome	MONDO:0032922	AD	Definitive	25	{'Abnormality of the eye', 'Abnormality of head or neck', 'Abnormality of limbs', 'Abnormality of the musculoskeletal system', 'Abnormality of the cardiovascular system', 'Abnormality of the nervous system', 'Abnormality of the ear', 'Abnormality of the digestive system'}			1	NoneReported	ENSG00000187605	chr2	1	55.117	0.337563	0.165845	0.564107	1	1	0	0	0	0	1	300	35741	2469	0.968995	833	0.326923	0	0	0	0	2469	0.968995	1	0	0	1	2386	0.936421	833	0.326923	0	0	0
TGFB2	Group 1	HGNC:11768	familial thoracic aortic aneurysm and aortic dissection	MONDO:0019625	AD	Definitive	82	{'Abnormality of the eye', 'Abnormality of the respiratory system', 'Abnormality of head or neck', 'Abnormality of the endocrine system', 'Abnormality of the genitourinary system', 'Abnormality of limbs', 'Abnormality of the musculoskeletal system', 'Abnormality of metabolism/homeostasis', 'Growth abnormality', 'Abnormality of blood and blood-forming tissues', 'Abnormality of the cardiovascular s…			0.99612	NoneReported	ENSG00000092969	chr1	0	20.149	0.128448	0.0642092	0.219823	0	0	0	0	0	0	1	205	14399	2411	0.946232	0	0	0	0	0	0	2411	0.946232	0	0	0	1	2376	0.932496	0	0	0	0	0
TGFBR2	Group 2	HGNC:11773	Loeys-Dietz syndrome 2	MONDO:0012427	AD	Definitive	53	{'Abnormality of the eye', 'Abnormality of the respiratory system', 'Abnormality of head or neck', 'Abnormality of limbs', 'Abnormality of the musculoskeletal system', 'Growth abnormality', 'Abnormality of the cardiovascular system', 'Abnormality of the digestive system', 'Abnormality of the integument', 'Abnormality of the nervous system', 'Abnormality of the immune system'}	NoEvidence	2.72	0.91	0.53	ENSG00000163513	chr3	6	22.813	0.060067	0.0348572	0.0948447	1	1	1	1	1	1	1	387	61358	2522	0.989796	451	0.177002	451	0.177002	948	0.372057	2522	0.989796	1	1	1	1	2520	0.989011	451	0.177002	451	0.177002	948
TGFBR2	Group 2	HGNC:11773	familial thoracic aortic aneurysm and aortic dissection	MONDO:0019625	AD	Definitive	53	{'Abnormality of the eye', 'Abnormality of the respiratory system', 'Abnormality of head or neck', 'Abnormality of limbs', 'Abnormality of the musculoskeletal system', 'Growth abnormality', 'Abnormality of the cardiovascular system', 'Abnormality of the digestive system', 'Abnormality of the integument', 'Abnormality of the nervous system', 'Abnormality of the immune system'}	NoEvidence	2.72	0.91	0.53	ENSG00000163513	chr3	6	22.813	0.060067	0.0348572	0.0948447	1	1	1	1	1	1	1	387	61358	2522	0.989796	451	0.177002	451	0.177002	948	0.372057	2522	0.989796	1	1	1	1	2520	0.989011	451	0.177002	451	0.177002	948
THBD	Group 2	HGNC:11784	thrombomodulin-related bleeding disorder	MONDO:0013775	AD	Moderate	8	{'Abnormality of the respiratory system', 'Abnormality of the genitourinary system', 'Abnormality of metabolism/homeostasis', 'Abnormality of blood and blood-forming tissues', 'Abnormality of the cardiovascular system', 'Abnormality of the immune system'}			0.04961	NoneReported	ENSG00000178726	chr20	4	11.571	0.0104267	0.0020244	0.0281515	0	0	0	0	0	0	1	45	350	1734	0.680534	0	0	0	0	0	0	1734	0.680534	0	0	0	1	1683	0.660518	0	0	0	0	0
THPO	Group 2	HGNC:11795	congenital amegakaryocytic thrombocytopenia	MONDO:0800451	SD	Definitive	3	{'Abnormality of the endocrine system', 'Abnormality of blood and blood-forming tissues', 'Abnormality of the cardiovascular system', 'Abnormality of the immune system', 'Abnormality of the digestive system'}			0.00055086	NoneReported	ENSG00000090534	chr3	3	11.055	0.0076789	0.00298981	0.0142506	0	0	0	0	0	0	1	18	115	1894	0.743328	0	0	0	0	0	0	1894	0.743328	0	0	0	1	1785	0.700549	0	0	0	0	0
THPO	Group 2	HGNC:11795	thrombocythemia 1	MONDO:0008554	AD	Definitive	3	{'Abnormality of the endocrine system', 'Abnormality of blood and blood-forming tissues', 'Abnormality of the cardiovascular system', 'Abnormality of the immune system', 'Abnormality of the digestive system'}			0.00055086	NoneReported	ENSG00000090534	chr3	3	11.055	0.0076789	0.00298981	0.0142506	0	0	0	0	0	0	1	18	115	1894	0.743328	0	0	0	0	0	0	1894	0.743328	0	0	0	1	1785	0.700549	0	0	0	0	0
TIMP3	Group 2	HGNC:11822	Sorsby fundus dystrophy	MONDO:0007640	AD	Definitive	0	{'Abnormality of the eye'}			0.46415	NoneReported	ENSG00000100234	chr22	2	11.806	0.0930702	0.0295623	0.207521	1	2	0	0	0	0	0	0	0	1310	0.514129	1310	0.514129	0	0	0	0	0	0	1	0	0	0	1310	0.514129	1310	0.514129	0	0	0
TINF2	Group 2	HGNC:11824	dyskeratosis congenita, autosomal dominant 3	MONDO:0013522	AD	Definitive	16	{'Abnormality of the eye', 'Abnormality of the respiratory system', 'Abnormality of head or neck', 'Abnormality of the genitourinary system', 'Abnormal cellular phenotype', 'Abnormality of limbs', 'Abnormality of the musculoskeletal system', 'Growth abnormality', 'Abnormality of blood and blood-forming tissues', 'Abnormality of the cardiovascular system', 'Abnormality of the digestive system', 'A…			0.0010977	NoneReported	ENSG00000092330	chr14	9	23.404	0.0280259	0.0119313	0.0493125	0	0	0	0	0	0	0	0	0	0	0	0	0	0	0	0	0	0	0	0	0	0	0	0	0	0	0	0	0	0
TLK2	Group 1	HGNC:11842	complex neurodevelopmental disorder	MONDO:0100038	AD	Definitive	43	{'Abnormality of the eye', 'Abnormality of the respiratory system', 'Abnormality of head or neck', 'Abnormality of limbs', 'Abnormality of the musculoskeletal system', 'Abnormality of prenatal development or birth', 'Growth abnormality', 'Abnormality of the cardiovascular system', 'Abnormality of the digestive system', 'Abnormality of the voice', 'Abnormality of the integument', 'Abnormality of t…			1	NoneReported	ENSG00000146872	chr17	2	54.994	0.33719	0.128856	0.628686	0	0	0	0	0	0	1	110	3710	1948	0.764521	0	0	0	0	0	0	1948	0.764521	0	0	0	1	1814	0.711931	0	0	0	0	0
TMC1	Group 2	HGNC:16513	nonsyndromic genetic hearing loss	MONDO:0019497	AD	Definitive	25	{'Abnormality of the ear'}			1.28e-18	NoneReported	ENSG00000165091	chr9	35	47.572	0.00811253	0.00107225	0.0246805	0	0	0	0	0	0	1	584	30806	2191	0.85989	0	0	0	0	0	0	2191	0.85989	0	0	0	1	2051	0.804945	0	0	0	0	0
TMEM43	Group 2	HGNC:28472	arrhythmogenic right ventricular dysplasia 5	MONDO:0011459	AD	Definitive	3	{'Abnormality of the musculoskeletal system', 'Abnormality of the cardiovascular system', 'Constitutional symptom', 'Abnormality of the nervous system', 'Abnormality of the ear'}	NoEvidence	43	0	1.13	ENSG00000170876	chr3	20	22.775	0.00362088	0.00076764	0.00887739	1	1	1	3	1	1	1	16	83	1791	0.702904	1171	0.459576	862	0.338305	1171	0.459576	1791	0.702904	1	1	1	1	1790	0.702512	1171	0.459576	862	0.338305	1171
TNFRSF1A	Group 1	HGNC:11916	TNF receptor 1-associated periodic fever syndrome	MONDO:0007727	AD	Definitive	27	{'Abnormality of the eye', 'Abnormality of the respiratory system', 'Abnormality of head or neck', 'Abnormality of the musculoskeletal system', 'Abnormality of metabolism/homeostasis', 'Abnormality of blood and blood-forming tissues', 'Abnormality of the cardiovascular system', 'Abnormality of the digestive system', 'Constitutional symptom', 'Abnormality of the integument', 'Abnormality of the ne…			0.99985	NoneReported	ENSG00000067182	chr12	1	20.062	0.147319	0.0534302	0.307445	0	0	1	3	1	1	1	34	332	1887	0.740581	0	0	1696	0.66562	963	0.377943	1881	0.738226	0	1	1	1	1834	0.71978	0	0	1480	0.580848	963
TNNC1	Group 2	HGNC:11943	hypertrophic cardiomyopathy	MONDO:0005045	AD	Definitive	6	{'Abnormality of the cardiovascular system', 'Abnormality of the respiratory system', 'Abnormality of the nervous system', 'Constitutional symptom'}	NoEvidence	23.24	0.05	0.85	ENSG00000114854	chr3	1	7.9896	0.0768004	0.0102853	0.216909	0	0	0	0	0	0	1	2	1	105	0.0412088	0	0	0	0	0	0	105	0.0412088	0	0	0	1	105	0.0412088	0	0	0	0	0
TNNC1	Group 2	HGNC:11943	dilated cardiomyopathy	MONDO:0005021	AD	Definitive	6	{'Abnormality of the cardiovascular system', 'Abnormality of the respiratory system', 'Abnormality of the nervous system', 'Constitutional symptom'}	NoEvidence	23.24	0.05	0.85	ENSG00000114854	chr3	1	7.9896	0.0768004	0.0102853	0.216909	0	0	0	0	0	0	1	2	1	105	0.0412088	0	0	0	0	0	0	105	0.0412088	0	0	0	1	105	0.0412088	0	0	0	0	0
TNNI3	Group 2	HGNC:11947	hypertrophic cardiomyopathy	MONDO:0005045	AD	Definitive	32	{'Abnormality of the cardiovascular system', 'Abnormality of the nervous system', 'Constitutional symptom'}	LittleEvidence	40.95	0	1.1	ENSG00000129991	chr19	4	13.222	0.0238412	0.00595968	0.0722519	0	0	1	3	1	1	1	4	5	1674	0.656986	0	0	1649	0.647174	1125	0.441523	703	0.275903	0	1	1	1	1671	0.655808	0	0	1649	0.647174	1125
TNNI3	Group 2	HGNC:11947	dilated cardiomyopathy	MONDO:0005021	AD	Strong	32	{'Abnormality of the cardiovascular system', 'Abnormality of the nervous system', 'Constitutional symptom'}	LittleEvidence	40.95	0	1.1	ENSG00000129991	chr19	4	13.222	0.0238412	0.00595968	0.0722519	0	0	1	3	1	1	1	4	5	1674	0.656986	0	0	1649	0.647174	1125	0.441523	703	0.275903	0	1	1	1	1671	0.655808	0	0	1649	0.647174	1125
TNNI3K	Group 2	HGNC:19661	dilated cardiomyopathy	MONDO:0005021	AD	Moderate	0	{'Abnormality of the cardiovascular system'}			1.24e-51	NoneReported	ENSG00000116783	chr1	67	57.556	0.00128721	0.00039186	0.00269209	0	0	0	0	0	0	0	0	0	0	0	0	0	0	0	0	0	0	0	0	0	0	0	0	0	0	0	0	0	0
TNNT2	Group 2	HGNC:11949	hypertrophic cardiomyopathy	MONDO:0005045	AD	Moderate	49	{'Abnormality of the respiratory system', 'Abnormal cellular phenotype', 'Abnormality of metabolism/homeostasis', 'Abnormality of the cardiovascular system', 'Constitutional symptom'}	NoEvidence	56.44	0	0.68	ENSG00000118194	chr1	9	24.631	0.0332183	0.0128665	0.0615789	1	2	0	0	0	0	1	109	4508	2051	0.804945	1305	0.512166	0	0	0	0	2051	0.804945	1	0	0	1	2044	0.802198	1305	0.512166	0	0	0
TNNT2	Group 2	HGNC:11949	dilated cardiomyopathy	MONDO:0005021	AD	Definitive	49	{'Abnormality of the respiratory system', 'Abnormal cellular phenotype', 'Abnormality of metabolism/homeostasis', 'Abnormality of the cardiovascular system', 'Constitutional symptom'}	NoEvidence	56.44	0	0.68	ENSG00000118194	chr1	9	24.631	0.0332183	0.0128665	0.0615789	1	2	0	0	0	0	1	109	4508	2051	0.804945	1305	0.512166	0	0	0	0	2051	0.804945	1	0	0	1	2044	0.802198	1305	0.512166	0	0	0
TNPO3	Group 2	HGNC:17103	muscular dystrophy, limb-girdle, autosomal dominant	MONDO:0015151	AD	Definitive	7	{'Abnormality of the eye', 'Abnormality of the respiratory system', 'Abnormality of limbs', 'Abnormality of the musculoskeletal system', 'Abnormality of metabolism/homeostasis', 'Abnormality of the nervous system', 'Abnormality of the digestive system'}	NoEvidence	11.14	0	0.66	ENSG00000064419	chr7	21	58.71	0.0412506	0.0270763	0.0587448	1	2	1	2	0	0	1	246	18588	2382	0.934851	1366	0.536107	1137	0.446232	0	0	2381	0.934458	1	1	0	1	2295	0.900706	1236	0.485086	1137	0.446232	0
TOP2B	Group 2	HGNC:11990	B-cell immunodeficiency, distal limb anomalies, and urogenital malformations	MONDO:0012243	AD	Moderate	3	{'Abnormality of the musculoskeletal system', 'Growth abnormality', 'Abnormality of the genitourinary system', 'Abnormality of the immune system'}			1	NoneReported	ENSG00000077097	chr3	12	78.817	0.0774536	0.0450729	0.123711	0	0	0	0	0	0	1	246	17726	2227	0.874019	0	0	0	0	0	0	2227	0.874019	0	0	0	1	2158	0.846939	0	0	0	0	0
TOPORS	Group 1	HGNC:21653	TOPORS-related retinopathy	MONDO:0700233	AD	Definitive	6	{'Abnormality of the cardiovascular system', 'Abnormality of the eye'}			0.99997	NoneReported	ENSG00000197579	chr9	4	37.774	0.183299	0.0743595	0.361785	0	0	0	0	0	0	0	0	0	0	0	0	0	0	0	0	0	0	0	0	0	0	0	0	0	0	0	0	0	0
TP63	Group 1	HGNC:15979	ectrodactyly, ectodermal dysplasia, and cleft lip-palate syndrome 3	MONDO:0011428	AD	Definitive	49	{'Abnormality of the eye', 'Abnormality of the respiratory system', 'Abnormality of head or neck', 'Abnormality of the endocrine system', 'Abnormality of the genitourinary system', 'Abnormality of limbs', 'Abnormality of the musculoskeletal system', 'Growth abnormality', 'Abnormality of the cardiovascular system', 'Abnormality of the digestive system', 'Abnormality of the breast', 'Abnormality of…	LittleEvidence	1.11	1	0.3	ENSG00000073282	chr3	5	39.381	0.131786	0.0653318	0.233124	0	0	0	0	0	0	1	919	241676	2533	0.994113	0	0	0	0	0	0	2533	0.994113	0	0	0	1	2532	0.993721	0	0	0	0	0
TPM1	Group 2	HGNC:12010	hypertrophic cardiomyopathy	MONDO:0005045	AD	Definitive	24	{'Abnormality of the cardiovascular system', 'Constitutional symptom'}	NoEvidence	1.5	0	0.76	ENSG00000140416	chr15	8	18.43	0.0175007	0.0063313	0.03143	1	1	0	0	0	0	1	379	43232	2512	0.985871	963	0.377943	0	0	0	0	2512	0.985871	1	0	0	1	2409	0.945447	963	0.377943	0	0	0
TPM1	Group 2	HGNC:12010	dilated cardiomyopathy	MONDO:0005021	AD	Moderate	24	{'Abnormality of the cardiovascular system', 'Constitutional symptom'}	NoEvidence	1.5	0	0.76	ENSG00000140416	chr15	8	18.43	0.0175007	0.0063313	0.03143	1	1	0	0	0	0	1	379	43232	2512	0.985871	963	0.377943	0	0	0	0	2512	0.985871	1	0	0	1	2409	0.945447	963	0.377943	0	0	0
TPM2	Group 2	HGNC:12011	TPM2-related myopathy	MONDO:0100196	AD	Definitive	30	{'Abnormality of the eye', 'Abnormality of the respiratory system', 'Abnormality of head or neck', 'Abnormality of the genitourinary system', 'Abnormal cellular phenotype', 'Abnormality of limbs', 'Abnormality of the musculoskeletal system', 'Abnormality of metabolism/homeostasis', 'Growth abnormality', 'Abnormality of the cardiovascular system', 'Constitutional symptom', 'Abnormality of the inte…			6.66e-06	NoneReported	ENSG00000198467	chr9	9	18.988	0.0267105	0.0105236	0.0506554	0	0	1	5	0	0	1	27	231	1867	0.732732	0	0	1591	0.624411	0	0	1851	0.726452	0	1	0	1	1867	0.732732	0	0	1591	0.624411	0
TPM3	Group 2	HGNC:12012	TPM3-related myopathy	MONDO:0100108	AD	Definitive	11	{'Abnormality of the eye', 'Abnormality of the respiratory system', 'Abnormality of head or neck', 'Abnormality of limbs', 'Abnormality of the musculoskeletal system', 'Abnormality of prenatal development or birth', 'Growth abnormality', 'Abnormality of the cardiovascular system', 'Abnormality of the voice', 'Abnormality of the nervous system', 'Abnormality of the digestive system'}			0.97188	NoneReported	ENSG00000143549	chr1	7	19.04	0.0633468	0.0289403	0.116725	0	0	0	0	0	0	1	46	716	1846	0.72449	0	0	0	0	0	0	1846	0.72449	0	0	0	1	1793	0.703689	0	0	0	0	0
TPM4	Group 2	HGNC:12013	TPM4-related platelet disorder	MONDO:0100487	AD	Moderate	2	{'Abnormality of the genitourinary system', 'Abnormality of blood and blood-forming tissues', 'Abnormality of the cardiovascular system', 'Abnormality of the integument', 'Abnormality of head or neck'}			0.0055354	NoneReported	ENSG00000167460	chr19	4	17.977	0.0328347	0.00298754	0.118523	0	0	0	0	0	0	1	283	14252	2440	0.957614	0	0	0	0	0	0	2440	0.957614	0	0	0	1	2392	0.938776	0	0	0	0	0
TRAF3	Group 1	HGNC:12033	TRAF3 haploinsufficiency	MONDO:0100513	AD	Moderate	6	{'Abnormality of the respiratory system', 'Abnormality of head or neck', 'Abnormality of the endocrine system', 'Abnormality of the thoracic cavity', 'Abnormal cellular phenotype', 'Abnormality of the musculoskeletal system', 'Abnormality of metabolism/homeostasis', 'Abnormality of blood and blood-forming tissues', 'Abnormality of the cardiovascular system', 'Abnormality of the digestive system',…			1	NoneReported	ENSG00000131323	chr14	2	28.114	0.187071	0.100339	0.304817	1	2	1	3	1	1	1	268	23823	2487	0.97606	1315	0.516091	1116	0.437991	839	0.329278	2487	0.97606	1	1	1	1	2446	0.959969	1315	0.516091	1116	0.437991	839
TRAF7	Group 2	HGNC:20456	syndromic complex neurodevelopmental disorder	MONDO:0800439	AD	Definitive	14	{'Abnormality of the eye', 'Abnormality of the respiratory system', 'Abnormality of the nervous system', 'Abnormality of the musculoskeletal system', 'Abnormality of metabolism/homeostasis', 'Abnormality of prenatal development or birth', 'Growth abnormality', 'Abnormality of limbs', 'Abnormality of the cardiovascular system', 'Abnormality of the digestive system', 'Abnormality of the breast', 'A…	NoEvidence	50.46	0	0.68	ENSG00000131653	chr16	11	39.885	0.0603765	0.036068	0.0939772	1	2	1	1	0	0	1	9	29	1450	0.569074	382	0.149922	382	0.149922	0	0	1429	0.560832	1	1	0	1	1119	0.439168	382	0.149922	382	0.149922	0
TRIM8	Group 1	HGNC:15579	focal segmental glomerulosclerosis and neurodevelopmental syndrome	MONDO:0100111	AD	Definitive	15	{'Abnormality of the eye', 'Abnormality of head or neck', 'Abnormality of the genitourinary system', 'Abnormality of limbs', 'Abnormality of the musculoskeletal system', 'Abnormality of metabolism/homeostasis', 'Growth abnormality', 'Abnormality of the digestive system', 'Abnormality of the integument', 'Abnormality of the nervous system', 'Abnormality of the immune system'}			1	NoneReported	ENSG00000171206	chr10	2	24.208	0.13936	0.0505492	0.30312	0	0	1	1	0	0	1	128	4497	2139	0.839482	0	0	487	0.19113	0	0	2138	0.839089	0	1	0	1	2098	0.823391	0	0	487	0.19113	0
TRPM3	Group 2	HGNC:17992	syndromic complex neurodevelopmental disorder	MONDO:0800439	AD	Definitive	4	{'Abnormality of the eye', 'Abnormality of head or neck', 'Abnormality of the genitourinary system', 'Abnormality of limbs', 'Abnormality of the musculoskeletal system', 'Abnormality of metabolism/homeostasis', 'Abnormality of the cardiovascular system', 'Abnormality of the integument', 'Abnormality of the nervous system', 'Neoplasm'}			0.89699	NoneReported	ENSG00000083067	chr9	27	82.153	0.0271263	0.0193884	0.0362656	1	1	0	0	0	0	1	2002	1192895	2547	0.999608	1168	0.458399	0	0	0	0	2547	0.999608	0	0	0	1	2528	0.992151	0	0	0	0	0
TRPM3	Group 2	HGNC:17992	cataract 50 with or without glaucoma	MONDO:0859382	AD	Moderate	4	{'Abnormality of the eye', 'Abnormality of head or neck', 'Abnormality of the genitourinary system', 'Abnormality of limbs', 'Abnormality of the musculoskeletal system', 'Abnormality of metabolism/homeostasis', 'Abnormality of the cardiovascular system', 'Abnormality of the integument', 'Abnormality of the nervous system', 'Neoplasm'}			0.89699	NoneReported	ENSG00000083067	chr9	27	82.153	0.0271263	0.0193884	0.0362656	1	1	0	0	0	0	1	2002	1192895	2547	0.999608	1168	0.458399	0	0	0	0	2547	0.999608	0	0	0	1	2528	0.992151	0	0	0	0	0
TRPM7	Group 2	HGNC:17994	macrothrombocytopenia, isolated	MONDO:0031447	AD	Moderate	1	{'Abnormality of the nervous system', 'Abnormality of the musculoskeletal system'}			1.78e-17	NoneReported	ENSG00000092439	chr15	44	101.47	0.0245235	0.01689	0.0333003	1	1	1	1	0	0	1	168	13067	2006	0.787284	1165	0.457221	1206	0.473312	0	0	1999	0.784537	0	1	0	1	1918	0.752747	0	0	1206	0.473312	0
TRPV4	Group 2	HGNC:18083	TRPV4-related bone disorder	MONDO:0018240	AD	Definitive	56	{'Abnormality of the eye', 'Abnormality of the respiratory system', 'Abnormality of head or neck', 'Abnormality of the genitourinary system', 'Abnormality of limbs', 'Abnormality of the musculoskeletal system', 'Abnormality of metabolism/homeostasis', 'Abnormality of prenatal development or birth', 'Growth abnormality', 'Constitutional symptom', 'Abnormality of the voice', 'Abnormality of the ner…			6.11e-13	NoneReported	ENSG00000111199	chr12	29	37.424	0.00702105	0.00306063	0.0121403	1	4	1	3	0	0	1	123	6500	2421	0.950157	1768	0.693878	1195	0.468995	0	0	2421	0.950157	1	1	0	1	2368	0.929356	1768	0.693878	1195	0.468995	0
TRPV4	Group 2	HGNC:18083	neuromuscular disease	MONDO:0019056	AD	Definitive	56	{'Abnormality of the eye', 'Abnormality of the respiratory system', 'Abnormality of head or neck', 'Abnormality of the genitourinary system', 'Abnormality of limbs', 'Abnormality of the musculoskeletal system', 'Abnormality of metabolism/homeostasis', 'Abnormality of prenatal development or birth', 'Growth abnormality', 'Constitutional symptom', 'Abnormality of the voice', 'Abnormality of the ner…			6.11e-13	NoneReported	ENSG00000111199	chr12	29	37.424	0.00702105	0.00306063	0.0121403	1	4	1	3	0	0	1	123	6500	2421	0.950157	1768	0.693878	1195	0.468995	0	0	2421	0.950157	1	1	0	1	2368	0.929356	1768	0.693878	1195	0.468995	0
TRRAP	Group 1	HGNC:12347	complex neurodevelopmental disorder with or without congenital anomalies	MONDO:0100465	AD	Definitive	19	{'Abnormality of the eye', 'Abnormality of the respiratory system', 'Abnormality of head or neck', 'Abnormality of the genitourinary system', 'Abnormality of limbs', 'Abnormality of the musculoskeletal system', 'Growth abnormality', 'Abnormality of the cardiovascular system', 'Abnormality of the digestive system', 'Abnormality of the breast', 'Abnormality of the integument', 'Abnormality of the n…	LittleEvidence	19.5	1	0.12	ENSG00000196367	chr7	6	196.5	0.350305	0.209648	0.53482	0	0	0	0	0	0	1	192	11503	1982	0.777865	0	0	0	0	0	0	1982	0.777865	0	0	0	1	1819	0.713893	0	0	0	0	0
TSPAN12	Group 2	HGNC:21641	TSPAN12-related exudative vitreoretinopathy	MONDO:0700231	SD	Definitive	16	{'Abnormality of the eye'}			0.14188	NoneReported	ENSG00000106025	chr7	3	16.979	0.0375168	0.0172077	0.0660912	0	0	1	2	0	0	1	347	27497	1553	0.609498	0	0	522	0.204867	0	0	1547	0.607143	0	1	0	1	1483	0.582025	0	0	522	0.204867	0
TTR	Group 2	HGNC:12405	obsolete hereditary ATTR amyloidosis	MONDO:0017132	AD	Definitive	115	{'Abnormality of the eye', 'Abnormality of the respiratory system', 'Abnormality of head or neck', 'Abnormality of the endocrine system', 'Abnormality of the genitourinary system', 'Abnormality of the musculoskeletal system', 'Abnormality of metabolism/homeostasis', 'Abnormality of the cardiovascular system', 'Constitutional symptom', 'Abnormality of the nervous system', 'Abnormality of the ear',…	NoEvidence	3.23	0.01	1.05	ENSG00000118271	chr18	1	6.2162	0.0372361	0.0107016	0.080997	0	0	0	0	0	0	1	126	3713	1945	0.763344	0	0	0	0	0	0	1945	0.763344	0	0	0	1	1934	0.759027	0	0	0	0	0
TUBA1A	Group 1	HGNC:20766	tubulinopathy	MONDO:0100153	AD	Definitive	91	{'Abnormality of the nervous system', 'Abnormality of head or neck', 'Abnormality of the musculoskeletal system'}	NoEvidence	4.83	1	0.37	ENSG00000167552	chr12	1	14.954	0.168822	0.0120537	0.541443	1	1	1	1	0	0	1	61	119	1441	0.565542	1180	0.463108	1097	0.430534	0	0	1358	0.532967	1	1	0	1	1437	0.563972	1180	0.463108	1097	0.430534	0
TUBA4A	Group 2	HGNC:12407	amyotrophic lateral sclerosis type 22	MONDO:0014531	AD	Moderate	19	{'Abnormality of the eye', 'Abnormality of head or neck', 'Abnormality of the genitourinary system', 'Abnormality of limbs', 'Abnormality of the musculoskeletal system', 'Abnormality of metabolism/homeostasis', 'Abnormality of prenatal development or birth', 'Abnormality of the cardiovascular system', 'Constitutional symptom', 'Abnormality of the nervous system', 'Abnormality of the digestive sys…			8e-06	NoneReported	ENSG00000127824	chr2	4	14.76	0.0419628	0.0140887	0.085324	0	0	1	2	0	0	0	0	0	881	0.345761	0	0	881	0.345761	0	0	0	0	0	1	0	0	881	0.345761	0	0	881	0.345761	0
TUBB1	Group 2	HGNC:16257	macrothrombocytopenia, isolated, 1, autosomal dominant	MONDO:0800047	AD	Definitive	9	{'Abnormality of blood and blood-forming tissues'}	LittleEvidence	59.92	0	1.59	ENSG00000101162	chr20	12	14.372	0.00207721	0.00032678	0.00547071	0	0	0	0	0	0	1	25	104	1489	0.58438	0	0	0	0	0	0	1489	0.58438	0	0	0	1	608	0.238619	0	0	0	0	0
TUBB2A	Group 1	HGNC:12412	tubulinopathy	MONDO:0100153	AD	Definitive	15	{'Abnormality of the nervous system', 'Abnormality of head or neck', 'Abnormality of the musculoskeletal system'}			0.99392	NoneReported	ENSG00000137267	chr6	1	13.082	0.217098	0.0348431	0.554621	0	0	1	7	1	1	1	122	475	1927	0.756279	0	0	1742	0.683673	1177	0.461931	1603	0.629121	0	1	1	1	1917	0.752355	0	0	1742	0.683673	1177
TUBB2B	Group 1	HGNC:30829	complex cortical dysplasia with other brain malformations	MONDO:0000904	AD	Definitive	35	{'Abnormality of the eye', 'Abnormality of the nervous system', 'Abnormality of head or neck', 'Abnormality of the musculoskeletal system'}	NoEvidence	24.97	1	0.34	ENSG00000137285	chr6	0	13.436	0.255799	0.0361106	0.67112	0	0	0	0	0	0	1	97	554	714	0.28022	0	0	0	0	0	0	714	0.28022	0	0	0	1	626	0.245683	0	0	0	0	0
TUBB3	Group 1	HGNC:20772	TUBB3-related tubulinopathy	MONDO:0100154	AD	Definitive	33	{'Abnormality of the eye', 'Abnormality of head or neck', 'Abnormality of limbs', 'Abnormality of the musculoskeletal system', 'Abnormality of the nervous system'}	NoEvidence	61.93	0.04	0.69	ENSG00000258947	chr16	1	15.044	0.27507	0.037195	0.73164	0	0	0	0	0	0	0	0	0	0	0	0	0	0	0	0	0	0	0	0	0	0	0	0	0	0	0	0	0	0
TUBB4A	Group 1	HGNC:20774	TUBB4A-related neurologic disorder	MONDO:0800470	AD	Definitive	35	{'Abnormality of the eye', 'Abnormality of head or neck', 'Abnormality of the musculoskeletal system', 'Growth abnormality', 'Abnormality of the voice', 'Abnormality of the nervous system', 'Abnormality of the digestive system'}	NoEvidence	42.56	0.6	0.61	ENSG00000104833	chr19	4	13.59	0.258476	0.0349257	0.679097	0	0	1	3	0	0	1	77	1514	2402	0.9427	0	0	1627	0.63854	0	0	2398	0.94113	0	1	0	1	2389	0.937598	0	0	1627	0.63854	0
TUBB4B	Group 2	HGNC:20771	TUBB4B-related ciliopathy	MONDO:1060115	AD	Definitive	3	{'Abnormality of the eye', 'Abnormality of the nervous system', 'Abnormality of the ear'}			0.99971	NoneReported	ENSG00000188229	chr9	2	14.228	0.0969022	0.0303223	0.21784	1	1	1	2	0	0	1	13	12	1110	0.435636	424	0.166405	1057	0.414835	0	0	449	0.176217	1	1	0	1	1110	0.435636	424	0.166405	1057	0.414835	0
TUBG1	Group 2	HGNC:12417	lissencephaly spectrum disorders	MONDO:0018838	AD	Definitive	10	{'Abnormality of the eye', 'Abnormality of the nervous system', 'Abnormality of head or neck', 'Abnormality of the musculoskeletal system'}			0.31647	NoneReported	ENSG00000131462	chr17	6	22.897	0.0729187	0.0231576	0.163097	1	1	0	0	0	0	1	70	137	1371	0.538069	1188	0.466248	0	0	0	0	1371	0.538069	1	0	0	1	1371	0.538069	1188	0.466248	0	0	0
UBA2	Group 1	HGNC:30661	ACCES syndrome	MONDO:0859262	AD	Definitive	11	{'Abnormality of the eye', 'Abnormality of the respiratory system', 'Abnormality of head or neck', 'Abnormality of the genitourinary system', 'Abnormality of limbs', 'Abnormality of the musculoskeletal system', 'Growth abnormality', 'Abnormality of the digestive system', 'Abnormality of the breast', 'Abnormality of the integument', 'Abnormality of the nervous system', 'Abnormality of the ear', 'A…			1	NoneReported	ENSG00000126261	chr19	3	32.186	0.283577	0.102887	0.563695	0	0	0	0	0	0	1	54	850	1525	0.598509	0	0	0	0	0	0	1525	0.598509	0	0	0	1	1450	0.569074	0	0	0	0	0
UBTF	Group 1	HGNC:12511	childhood-onset motor and cognitive regression syndrome with extrapyramidal movement disorder	MONDO:0044701	AD	Definitive	0	{'Abnormality of head or neck', 'Abnormality of the musculoskeletal system', 'Growth abnormality', 'Abnormality of the nervous system', 'Abnormality of the digestive system'}			1	NoneReported	ENSG00000108312	chr17	0	49.887	0.638193	0.26689	0.95013	1	1	0	0	0	0	1	41	372	1472	0.577708	1021	0.400706	0	0	0	0	1471	0.577316	1	0	0	1	1408	0.55259	1021	0.400706	0	0	0
UCHL1	Group 2	HGNC:12513	hereditary spastic paraplegia	MONDO:0019064	AD	Definitive	7	{'Abnormality of the eye', 'Abnormality of the nervous system', 'Abnormality of the musculoskeletal system', 'Abnormality of the digestive system'}			0.99978	NoneReported	ENSG00000154277	chr4	0	14.106	0.0443031	0.0237637	0.0718981	1	2	1	1	0	0	1	245	14196	2425	0.951727	505	0.198195	533	0.209184	0	0	2425	0.951727	1	1	0	1	2331	0.914835	505	0.198195	533	0.209184	0
UMOD	Group 2	HGNC:12559	autosomal dominant medullary cystic kidney disease with or without hyperuricemia	MONDO:0008264	AD	Definitive	82	{'Abnormality of the endocrine system', 'Abnormality of the genitourinary system', 'Abnormality of metabolism/homeostasis', 'Abnormality of the cardiovascular system', 'Abnormality of the musculoskeletal system', 'Abnormality of the immune system'}			9.12e-23	NoneReported	ENSG00000169344	chr16	27	29.716	0.00493637	0.00147923	0.0101425	1	1	1	1	1	1	1	68	1968	2334	0.916013	484	0.189953	450	0.176609	484	0.189953	2334	0.916013	1	1	1	1	2057	0.8073	484	0.189953	450	0.176609	484
UNC93B1	Group 2	HGNC:13481	systemic lupus erythematosus	MONDO:0007915	SD	Moderate	0	{'Abnormality of the eye', 'Abnormality of the respiratory system', 'Abnormality of head or neck', 'Abnormality of the genitourinary system', 'Abnormality of the musculoskeletal system', 'Abnormality of metabolism/homeostasis', 'Growth abnormality', 'Abnormality of blood and blood-forming tissues', 'Abnormality of the cardiovascular system', 'Constitutional symptom', 'Abnormality of the integumen…			1.26e-09	NoneReported	ENSG00000110057	chr11	6	23.215	0.0129106	0.00041515	0.0509121	0	0	0	0	0	0	1	149	1682	1635	0.64168	0	0	0	0	0	0	1635	0.64168	0	0	0	1	1486	0.583203	0	0	0	0	0
VAPB	Group 2	HGNC:12649	amyotrophic lateral sclerosis type 8	MONDO:0012077	AD	Definitive	2	{'Abnormality of the nervous system', 'Abnormality of the musculoskeletal system', 'Abnormality of the digestive system'}			0.52375	NoneReported	ENSG00000124164	chr20	2	11.258	0.0739584	0.0279571	0.149595	0	0	1	1	0	0	1	161	9279	2261	0.887363	0	0	938	0.368132	0	0	2261	0.887363	0	1	0	1	2179	0.855181	0	0	938	0.368132	0
VCAN	Group 1	HGNC:2464	Wagner disease	MONDO:0007740	AD	Definitive	1	{'Abnormality of the eye'}			1	NoneReported	ENSG00000038427	chr5	13	103.98	0.221012	0.0879842	0.438919	1	1	1	1	0	0	1	486	89812	2519	0.988619	1079	0.423469	1053	0.413265	0	0	2519	0.988619	1	1	0	1	2503	0.982339	1079	0.423469	1053	0.413265	0
VCL	Group 2	HGNC:12665	dilated cardiomyopathy	MONDO:0005021	AD	Strong	2	{'Abnormality of the cardiovascular system', 'Abnormal cellular phenotype', 'Abnormality of the respiratory system'}			0.99858	NoneReported	ENSG00000035403	chr10	14	55.222	0.043154	0.027215	0.0640368	1	1	1	2	0	0	1	170	11645	2339	0.917975	899	0.352826	1431	0.561617	0	0	2339	0.917975	1	1	0	1	2144	0.841444	899	0.352826	1431	0.561617	0
VCP	Group 1	HGNC:12666	inclusion body myopathy with Paget disease of bone and frontotemporal dementia	MONDO:0000507	AD	Definitive	32	{'Abnormality of the respiratory system', 'Abnormality of head or neck', 'Abnormality of limbs', 'Abnormality of the musculoskeletal system', 'Abnormality of metabolism/homeostasis', 'Constitutional symptom', 'Abnormality of the nervous system', 'Abnormality of the digestive system'}			1	NoneReported	ENSG00000165280	chr9	1	37.478	0.54661	0.194511	0.921713	0	0	0	0	0	0	1	26	165	1781	0.69898	0	0	0	0	0	0	1781	0.69898	0	0	0	1	1741	0.683281	0	0	0	0	0
VPS35	Group 2	HGNC:13487	Parkinson disease	MONDO:0005180	AD	Definitive	2	{'Abnormality of the nervous system', 'Abnormality of the musculoskeletal system'}			1	NoneReported	ENSG00000069329	chr16	8	46.049	0.0898246	0.0358697	0.181643	0	0	0	0	0	0	1	19	145	1492	0.585557	0	0	0	0	0	0	1492	0.585557	0	0	0	1	1212	0.475667	0	0	0	0	0
VWF	Group 2	HGNC:12726	hereditary von Willebrand disease	MONDO:0019565	AD	Definitive	159	{'Abnormality of the genitourinary system', 'Abnormality of the musculoskeletal system', 'Abnormality of blood and blood-forming tissues', 'Abnormality of the cardiovascular system', 'Abnormality of the integument', 'Abnormality of head or neck', 'Abnormality of the digestive system'}			5.2e-27	NoneReported	ENSG00000110799	chr12	64	132.96	0.0126166	0.00702701	0.0187412	1	11	0	0	1	10	1	686	217443	2546	0.999215	2335	0.916405	0	0	2377	0.932889	2546	0.999215	1	0	1	1	2538	0.996075	2320	0.910518	0	0	2360
VWF	Group 2	HGNC:12726	von Willebrand disease type 2B	MONDO:0015629	AD	Definitive	159	{'Abnormality of the genitourinary system', 'Abnormality of the musculoskeletal system', 'Abnormality of blood and blood-forming tissues', 'Abnormality of the cardiovascular system', 'Abnormality of the integument', 'Abnormality of head or neck', 'Abnormality of the digestive system'}			5.2e-27	NoneReported	ENSG00000110799	chr12	64	132.96	0.0126166	0.00702701	0.0187412	1	11	0	0	1	10	1	686	217443	2546	0.999215	2335	0.916405	0	0	2377	0.932889	2546	0.999215	1	0	1	1	2538	0.996075	2320	0.910518	0	0	2360
WASHC5	Group 2	HGNC:28984	hereditary spastic paraplegia 8	MONDO:0011339	AD	Moderate	25	{'Abnormality of the genitourinary system', 'Abnormality of limbs', 'Abnormality of the musculoskeletal system', 'Constitutional symptom', 'Abnormality of the nervous system', 'Abnormality of the digestive system'}			5.02e-14	NoneReported	ENSG00000164961	chr8	39	68.346	0.0111909	0.00527085	0.0180395	1	1	0	0	1	1	1	199	18285	2080	0.816327	430	0.16876	0	0	814	0.319466	2080	0.816327	1	0	0	1	2005	0.786892	430	0.16876	0	0	0
WDR37	Group 2	HGNC:31406	neurooculocardiogenitourinary syndrome	MONDO:0032850	AD	Definitive	6	{'Abnormality of the eye', 'Abnormality of head or neck', 'Abnormality of the genitourinary system', 'Abnormality of limbs', 'Abnormality of the musculoskeletal system', 'Abnormality of the cardiovascular system', 'Abnormality of the breast', 'Abnormality of the integument', 'Abnormality of the nervous system', 'Abnormality of the ear'}			0.99981	NoneReported	ENSG00000047056	chr10	6	28.721	0.0819176	0.0510267	0.122491	0	0	0	0	0	0	1	298	33177	2535	0.994898	0	0	0	0	0	0	2535	0.994898	0	0	0	1	2529	0.992543	0	0	0	0	0
WFS1	Group 2	HGNC:12762	Wolfram-like syndrome	MONDO:0013673	AD	Definitive	72	{'Abnormality of the eye', 'Abnormality of the endocrine system', 'Abnormality of metabolism/homeostasis', 'Growth abnormality', 'Abnormality of the nervous system', 'Abnormality of the ear'}	NoEvidence	33.79	0	1.64	ENSG00000109501	chr4	47	29.024	0.00100002	0.00022847	0.00243486	1	1	0	0	1	2	1	313	34401	2304	0.904239	933	0.36617	0	0	1023	0.401491	2304	0.904239	1	0	1	1	2298	0.901884	933	0.36617	0	0	1023
WFS1	Group 2	HGNC:12762	nonsyndromic genetic hearing loss	MONDO:0019497	AD	Definitive	72	{'Abnormality of the eye', 'Abnormality of the endocrine system', 'Abnormality of metabolism/homeostasis', 'Growth abnormality', 'Abnormality of the nervous system', 'Abnormality of the ear'}	NoEvidence	33.79	0	1.64	ENSG00000109501	chr4	47	29.024	0.00100002	0.00022847	0.00243486	1	1	0	0	1	2	1	313	34401	2304	0.904239	933	0.36617	0	0	1023	0.401491	2304	0.904239	1	0	1	1	2298	0.901884	933	0.36617	0	0	1023
WNT10A	Group 2	HGNC:13829	ectodermal dysplasia WNT10A related	MONDO:0100358	SD	Definitive	95	{'Abnormality of the eye', 'Abnormality of head or neck', 'Abnormality of limbs', 'Abnormality of the integument', 'Abnormality of the nervous system'}			1.59e-14	NoneReported	ENSG00000135925	chr2	14	15.975	0.00134785	0.00014797	0.00418713	0	0	0	0	0	0	1	47	403	1359	0.533359	0	0	0	0	0	0	1359	0.533359	0	0	0	1	1347	0.52865	0	0	0	0	0
WNT5A	Group 2	HGNC:12784	autosomal dominant Robinow syndrome	MONDO:0008389	AD	Moderate	7	{'Abnormality of the eye', 'Abnormality of head or neck', 'Abnormality of the genitourinary system', 'Abnormality of limbs', 'Abnormality of the musculoskeletal system', 'Growth abnormality', 'Abnormality of the cardiovascular system', 'Abnormality of the integument', 'Abnormality of the nervous system', 'Abnormality of the ear', 'Abnormality of the digestive system'}			0.998	NoneReported	ENSG00000114251	chr3	1	17.605	0.0964044	0.0425888	0.179666	0	0	1	1	0	0	1	201	8308	2089	0.819859	0	0	707	0.277473	0	0	2089	0.819859	0	1	0	1	2050	0.804553	0	0	707	0.277473	0
WRAP53	Group 2	HGNC:25522	telomere syndrome	MONDO:0100137	SD	Moderate	0	{'Abnormality of the respiratory system', 'Abnormality of head or neck', 'Abnormality of the musculoskeletal system', 'Abnormality of blood and blood-forming tissues', 'Abnormality of the cardiovascular system', 'Abnormality of the digestive system', 'Abnormality of the integument', 'Abnormality of the nervous system', 'Neoplasm', 'Abnormality of the immune system'}	AutosomalRecessive	65.51	0	0.65	ENSG00000141499	chr17	12	28.169	0.0176552	0.00457048	0.0357988	0	0	0	0	0	0	1	24	44	1145	0.449372	0	0	0	0	0	0	1145	0.449372	0	0	0	1	728	0.285714	0	0	0	0	0
YARS1	Group 2	HGNC:12840	Charcot-Marie-Tooth disease	MONDO:0015626	AD	Definitive	7	{'Abnormality of limbs', 'Abnormality of the nervous system', 'Abnormality of the musculoskeletal system'}	NoEvidence	7.73	0	0.73	ENSG00000134684	chr1	10	27.191	0.0235997	0.0125311	0.0374996	0	0	0	0	0	0	1	46	843	1831	0.718603	0	0	0	0	0	0	1831	0.718603	0	0	0	1	1815	0.712323	0	0	0	0	0
YY1	Group 1	HGNC:12856	complex neurodevelopmental disorder	MONDO:0100038	AD	Definitive	29	{'Abnormality of the eye', 'Abnormality of head or neck', 'Abnormality of the genitourinary system', 'Abnormality of limbs', 'Abnormality of the musculoskeletal system', 'Growth abnormality', 'Abnormality of the cardiovascular system', 'Abnormality of the digestive system', 'Abnormality of the integument', 'Abnormality of the nervous system', 'Abnormality of the ear', 'Abnormality of the immune s…			1	NoneReported	ENSG00000100811	chr14	0	15.126	0.52354	0.133689	0.932684	0	0	0	0	0	0	1	107	2790	2002	0.785714	0	0	0	0	0	0	2002	0.785714	0	0	0	1	1937	0.760204	0	0	0	0	0
ZBTB20	Group 1	HGNC:13503	Primrose syndrome	MONDO:0009798	AD	Definitive	42	{'Abnormality of the eye', 'Abnormality of head or neck', 'Abnormality of the endocrine system', 'Abnormality of the genitourinary system', 'Abnormality of limbs', 'Abnormality of the musculoskeletal system', 'Abnormality of metabolism/homeostasis', 'Growth abnormality', 'Abnormality of the breast', 'Abnormality of the integument', 'Abnormality of the nervous system', 'Abnormality of the ear'}			1	NoneReported	ENSG00000181722	chr3	3	24.448	0.138367	0.0541113	0.281662	0	0	1	2	1	1	1	840	303441	2541	0.997253	0	0	1342	0.526688	959	0.376374	2541	0.997253	0	1	0	1	2527	0.991758	0	0	1342	0.526688	0
ZCCHC8	Group 1	HGNC:25265	pulmonary fibrosis and/or bone marrow failure, telomere-related, 5	MONDO:0032865	AD	Moderate	2	{'Abnormal cellular phenotype', 'Abnormality of the respiratory system', 'Abnormality of blood and blood-forming tissues'}			0.00074625	NoneReported	ENSG00000033030	chr12	5	32.533	0.20945	0.0653915	0.515472	0	0	0	0	0	0	1	124	2660	1789	0.702119	0	0	0	0	0	0	1789	0.702119	0	0	0	1	1711	0.671507	0	0	0	0	0
ZIC1	Group 1	HGNC:12872	craniosynostosis 6	MONDO:0014705	AD	Definitive	5	{'Abnormality of the eye', 'Abnormality of head or neck', 'Abnormality of the musculoskeletal system', 'Abnormality of the integument', 'Abnormality of the nervous system', 'Abnormality of the ear'}	NoEvidence	7.94	1	0.31	ENSG00000152977	chr3	1	13.038	0.205882	0.0646002	0.44571	0	0	0	0	0	0	1	180	179	741	0.290816	0	0	0	0	0	0	741	0.290816	0	0	0	1	0	0	0	0	0	0	0
ZMIZ1	Group 1	HGNC:16493	complex neurodevelopmental disorder	MONDO:0100038	AD	Definitive	25	{'Abnormality of the eye', 'Abnormality of head or neck', 'Abnormality of the genitourinary system', 'Abnormality of limbs', 'Abnormality of the musculoskeletal system', 'Growth abnormality', 'Abnormality of the cardiovascular system', 'Abnormality of the nervous system', 'Abnormality of the ear', 'Abnormality of the digestive system'}			1	NoneReported	ENSG00000108175	chr10	7	52.105	0.209067	0.0964982	0.386349	1	2	1	3	1	1	1	771	256818	2543	0.998038	1170	0.459184	1299	0.509812	1168	0.458399	2543	0.998038	1	1	1	1	2540	0.99686	1170	0.459184	1299	0.509812	1168
ZMYND8	Group 1	HGNC:9397	syndromic complex neurodevelopmental disorder	MONDO:0800439	AD	Strong	1	{'Abnormality of head or neck', 'Abnormality of the musculoskeletal system', 'Abnormality of the integument', 'Abnormality of the nervous system', 'Abnormality of the immune system'}			1	NoneReported	ENSG00000101040	chr20	3	59.204	0.254357	0.114022	0.466315	0	0	0	0	0	0	1	307	22230	2245	0.881083	0	0	0	0	0	0	2245	0.881083	0	0	0	1	2065	0.81044	0	0	0	0	0
ZNF292	Group 1	HGNC:18410	complex neurodevelopmental disorder	MONDO:0100038	AD	Definitive	47	{'Abnormality of the eye', 'Abnormality of head or neck', 'Abnormality of limbs', 'Abnormality of the musculoskeletal system', 'Growth abnormality', 'Abnormality of the integument', 'Abnormality of the nervous system', 'Abnormality of the ear', 'Abnormality of the digestive system'}	LittleEvidence	26.56	1	0.16	ENSG00000188994	chr6	7	93.754	0.217299	0.12882	0.333931	0	0	0	0	0	0	1	319	35130	2402	0.9427	0	0	0	0	0	0	2402	0.9427	0	0	0	1	2032	0.797488	0	0	0	0	0
ZSWIM6	Group 1	HGNC:29316	acromelic frontonasal dysostosis	MONDO:0011359	AD	Definitive	3	{'Abnormality of the eye', 'Abnormality of the respiratory system', 'Abnormality of head or neck', 'Abnormality of the endocrine system', 'Abnormality of the genitourinary system', 'Abnormality of limbs', 'Abnormality of the musculoskeletal system', 'Abnormality of prenatal development or birth', 'Growth abnormality', 'Abnormality of the cardiovascular system', 'Abnormality of the integument', 'A…			1	NoneReported	ENSG00000130449	chr5	0	44.276	0.260329	0.147722	0.404123	0	0	1	2	0	0	1	339	43797	2486	0.975667	0	0	460	0.180534	0	0	2486	0.975667	0	1	0	1	2407	0.944662	0	0	460	0.180534	0
[truncated: 23 more columns]

## Sheet: Column_Descriptions
Column Name	Description
hgnc_symbol	Gene HGNC symbol
Gene_Group	Gene Group (Group 1 or 2, as determined by s_het cutoff of 0.1)
GENE ID (HGNC)	HGNC ID
DISEASE LABEL	Dominant disease label as reported by ClinGen
DISEASE ID (MONDO)	Dominant disease MONDO as reported by ClinGen
MOI	Mode of inheritance, as reported by ClinGen
CLASSIFICATION	Confidence classification in MOI, as reported by ClinGen
dominant_mutation_count	Dominant pathogenic/likely pathogenic mutation count in the gene from ClinVar and OMIM phenotype mappings
HPO_terms	Organ systems affected by dominant conditions for each gene
HI Score	Haploinsufficiency score, as reported by ClinGen
%HI	% Haploinsufficiency, as reported by ClinGen
pLI	Probability of loss of function intolerance, as reported by gnomAD (v4.0.1)
LOEUF	Loss-of-function Observed/Expected Upper bound Fraction, as reported by gnomAD (v4.0.1)
ensg	gene ENSEMBL ensg ID
chrom	Chromosome
obs_lof	Observed loss of function count, as reported by gnomAD
exp_lof	Expected loss of function count, as reported by gnomAD
s_het	Selection against heterozygous loss of function coefficient
s_het_lower_95	s_het estimate lower bound of 95% confidence interval (CI)
s_het_upper_95	s_het estimate upper bound of 95% confidence interval (CI)
exon_disr_targetable	0 or 1, if the gene is targetable by the exon disruption method
num_exon_disr_vars	Number of common variants targetable by exon disruption method
epi_sil_targetable	0 or 1, if the gene is targetable by the epigenetic silencing method
num_epi_sil_vars	Number of common variants targetable by epigenetic silencing method
ss_disr_targetable	0 or 1, if the gene is targetable by the splice site disruption method
num_ss_disr_vars	Number of common variants targetable by splice site disruption method
excision_targetable	0 or 1, if the gene is targetable by the excision method
num_excision_vars	Number of common variants targetable by excision method
num_excision_pairs	Number of common variant pairs formed by targetable excision method variants
num_hets_preCas_all_strats	Number of heterozygotes treatable across all targetable common variants before filtering the variants by SpCas9 PAM proximity (Variants from all strategies)
prop_hets_preCas_all_strats	Previous column's proportion out of 2548 total people in 1000Genomes cohort
num_hets_preCas_exon_disr	Number of heterozygotes treatable across all targetable common variants before filtering the variants by SpCas9 PAM proximity (Variants from exon disruption strategy)
prop_hets_preCas_exon_disr	Previous column's proportion out of 2548 total people in 1000Genomes cohort
num_hets_preCas_epi_sil	Number of heterozygotes treatable across all targetable common variants before filtering the variants by SpCas9 PAM targetability (Variants from epigenetic silencing strategy)
prop_hets_preCas_epi_sil	Previous column's proportion out of 2548 total people in 1000Genomes cohort
num_hets_preCas_ss_disr	Number of heterozygotes treatable across all targetable common variants before filtering the variants by SpCas9 PAM targetability (Variants from splice site disruption strategy)
prop_hets_preCas_ss_disr	Previous column's proportion out of 2548 total people in 1000Genomes cohort
num_hets_preCas_excision	Number of heterozygotes treatable across all targetable common variants before filtering the variants by SpCas9 PAM targetability (Variants from excision strategy)
prop_hets_preCas_excision	Previous column's proportion out of 2548 total people in 1000Genomes cohort
exon_disr_spcas9_targetable	0 or 1, if the gene is targetable by the exon disruption method after filtering variants by SpCas9 PAM targetability
epi_sil_spcas9_targetable	0 or 1, if the gene is targetable by the epigenetic silencing method after filtering variants by SpCas9 PAM targetability
ss_disr_spcas9_targetable	0 or 1, if the gene is targetable by the splice site disruption method after filtering variants by SpCas9 PAM targetability
excision_spcas9_targetable	0 or 1, if the gene is targetable by the excision method after filtering variants by SpCas9 PAM targetability
num_hets_all_strats	Number of heterozyogtes treatable across all strategies (post-SpCas9 filtering of common variants)
prop_1KG_hets_all_strats	Previous column's proportion out of 2548 total people in 1000Genomes cohort
num_hets_exon_disr	Number of heterozyogtes treatable by exon disruption strategy (post-SpCas9 filtering of common variants)
prop_1KG_hets_exon_disr	Previous column's proportion out of 2548 total people in 1000Genomes cohort
num_hets_epi_sil	Number of heterozyogtes treatable by epigenetic silencing strategy (post-SpCas9 filtering of common variants)
prop_1KG_hets_epi_sil	Previous column's proportion out of 2548 total people in 1000Genomes cohort
num_hets_ss_disr	Number of heterozyogtes treatable by splice site disruption strategy (post-SpCas9 filtering of common variants)
prop_1KG_hets_ss_disr	Previous column's proportion out of 2548 total people in 1000Genomes cohort
num_hets_excision	Number of heterozyogtes treatable by excision strategy (post-SpCas9 filtering of common variants)
prop_1KG_hets_excision	Previous column's proportion out of 2548 total people in 1000Genomes cohort
num_haplos_targeted_4g_exon_disr	Number of haplotypes targeted by first 4 prioritized gRNAs from the exon disruption strategy
num_hets_targeted_4g_exon_disr	Number of heterozyotes treatable by first 4 prioritized gRNAs from the exon disruption strategy - Note, both haplotypes of a person must be captured by the guides to consider a person full targeted here
num_haplos_targeted_ag_exon_disr	Number of haplotypes targeted by all prioritized gRNAs from the exon disruption strategy
num_hets_targeted_ag_exon_disr	Number of heterozygotes treatable by all prioritized gRNAs from the exon disruption strategy
max_num_guides_exon_disr	Max number of guides prioritized for exon disruption strategy
num_haplos_targeted_4g_epi_sil	Number of haplotypes targeted by first 4 prioritized gRNAs from the epigenetic silencing strategy
num_hets_targeted_4g_epi_sil	Number of heterozyotes treatable by first 4 prioritized gRNAs from the epigenetic silencing strategy - Note, both haplotypes of a person must be captured by the guides to consider a person full targeted here
num_haplos_targeted_ag_epi_sil	Number of haplotypes targeted by all prioritized gRNAs from the epigenetic silencing strategy
num_hets_targeted_ag_epi_sil	Number of heterozygotes treatable by all prioritized gRNAs from the epigenetic silencing strategy
max_num_guides_epi_sil	Max number of guides prioritized for epigenetic silencing strategy
num_haplos_targeted_4g_ss_disr	Number of haplotypes targeted by first 4 prioritized gRNAs from the splice site disruption strategy
num_hets_targeted_4g_ss_disr	Number of heterozyotes treatable by first 4 prioritized gRNAs from the splice site disruption strategy - Note, both haplotypes of a person must be captured by the guides to consider a person full targeted here
num_haplos_targeted_ag_ss_disr	Number of haplotypes targeted by all prioritized gRNAs from the splice site disruption strategy
num_hets_targeted_ag_ss_disr	Number of heterozygotes treatable by all prioritized gRNAs from the splice site disruption strategy
max_num_guides_ss_disr	Max number of guides prioritized for splice site disruption strategy
num_haplos_targeted_4g_excision	Number of haplotypes targeted by first 4 prioritized gRNAs from the excision strategy
num_hets_targeted_4g_excision	Number of heterozyotes treatable by first 4 prioritized gRNAs from the excision strategy - Note, both haplotypes of a person must be captured by the guides to consider a person full targeted here
num_haplos_targeted_ag_excision	Number of haplotypes targeted by all prioritized gRNAs from the excision strategy - note, the number of iterations was halted at 50 here
num_hets_targeted_ag_excision	Number of heterozygotes treatable by all prioritized gRNAs from the excision strategy - note the number of iterations was halted at 50 here
max_num_guides_excision	Max number of guides prioritized for excision strategy - note the number of iterations was halted at 50 here, so the max number of guides will be at most 100 (50*max of 2 alleles selected at each iteration)
